# Supplementary material for: Curated human hyperbilirubinemia data and the respective OATP1B1 and 1B3 inhibition predictions
Source: Data Brief. 2017 Feb 10;11:204–7. doi: 10.1016/j.dib.2017.02.009 (PMC5320065; doi:10.1016/j.dib.2017.02.009)
Supplement: Supplementary file 3 — Supplementary material [file mmc3.csv]

Index	mol_min	Generic names	Shorter_Generic names	DrugbankID	PubCID	OATP1B1_Sum[0.1]_Pred	OATP1B1_Sum_Binary_Pred	OATP1B1_Consensus_Binary_Pred	OATP1B3_Sum_[0.1]Pred	OATP1B3_Sum_Binary_Pred	OATP1B3_Consensus_Binary_Pred	bilirubinemia_true_class	OATP1B1_DeBruyn_%Inhibition	OATP1B1_DeBruyn_true_class_binary	OATP1B1_DeBruyn_true_class	pic50_1B1_deBruyn	pIC50_1B1_DeBruyn	OATP1B1_Karlgren_%Inhibition	OATP1B1_Karlgren_true_class	Source_bilirubin	Source_OATP1B1_DeBruyn	Source_OATP1B1_Karlgren	OATP1B3_DeBruyn_%Inhibition	OATP1B3_DeBruyn_true_class_binary	OATP1B3_DeBruyn_true_class	pic50_1B3_DeBruyn	pIC50_1B3_DeBruyn	OATP1B3_Karlgren_%Inhibition	OATP1B3_Karlgren_true_class_binary	OATP1B3_Karlgren_true_class	Source_OATP1B3_DeBruyn	Source_OATP1B3_Karlgren	apol	a_acc	a_acid	a_aro	a_count	a_don	a_donacc	a_heavy	a_hyd	a_IC	a_ICM	a_nBr	a_nC	a_nCl	a_nF	a_nH	a_nN
1	O=C(C(CC(N(C)C)C)(c1ccccc1)c1ccccc1)CC	methadone	methadone	DB00333	4095	0.70700008	1	0	0.20200002	0	0	0								Source_bilirubin	Source_OATP1B1_DeBruyn	Source_OATP1B1_Karlgren									Source_OATP1B3_DeBruyn		56.86541	2	0	12	50	0	2	23	20	61.572182	1.2314436	0	21	0	0	27	1
2	N(C(NC(N)=N)=N)(C)C	metformin	metformin	DB00331	4091	0.0019999743	0	0	0.019999981	0	0	0						-3.3	Non-Inhibitor	Source_bilirubin	Source_OATP1B1_DeBruyn	Source_OATP1B1_Karlgren						19.6	0	Non-Inhibitor	Source_OATP1B3_DeBruyn	Source_OATP1B3_Karlgren	19.874723	2	0	0	20	4	6	9	2	28.775173	1.4387587	0	4	0	0	11	5
3	Oc1cc(cc(O)c1)C(O)CNC(C)C	metaproterenol	metaproterenol	DB00816	4086	0.00099998713	0	0	0.0019999743	0	0	0	108.32165	0	Non-Inhibitor	unavailable				Source_bilirubin	Source_OATP1B1_DeBruyn	Source_OATP1B1_Karlgren	111.72572	0	Non-Inhibitor	unavailable					Source_OATP1B3_DeBruyn		34.201481	4	0	6	32	4	8	15	11	47.704498	1.4907656	0	11	0	0	17	1
4	S1c2c(N(c3c1cccc3)CCC1N(CCCC1)C)cc(S(=O)C)cc2	mesoridazine	mesoridazine	DB00933	4078	0.50700003	0	0	0.91699994	0	0	0								Source_bilirubin	Source_OATP1B1_DeBruyn	Source_OATP1B1_Karlgren									Source_OATP1B3_DeBruyn		63.098618	2	0	12	52	0	2	26	22	77.972763	1.4994763	0	21	0	0	26	2
5	Oc1ccc(N)cc1C(O)=O	5-aminosalicylic acid	5-aminosalicylic acid	DB00244	4075	0.0019999743	0	0	0.0090000033	0	0	0								Source_bilirubin	Source_OATP1B1_DeBruyn	Source_OATP1B1_Karlgren									Source_OATP1B3_DeBruyn		20.493551	3	0	6	18	4	7	11	6	31.000793	1.7222663	0	7	0	0	7	1
6	Fc1ccc(cc1)C(CCCN1CCC(N2c3c(NC2=O)cccc3)CC1)c1ccc(F)cc1	pimozide	pimozide	DB01100	16362	0.48699999	0	0	1.8410001	1	0	0	167.90114	0	Non-Inhibitor	unavailable				Source_bilirubin	Source_OATP1B1_DeBruyn	Source_OATP1B1_Karlgren	121.67393	0	Non-Inhibitor	unavailable					Source_OATP1B3_DeBruyn		73.833	2	0	18	63	1	3	34	29	94.326363	1.4972439	0	28	0	2	29	3
7	OC(=O)CCCc1ccccc1	Gamma-Phenyl-Butyric Acid	clt	DB02000	4775	0.0019999743	0	0	0.003000021	0	0	1	62.23785	0	Non-Inhibitor	unavailable				Source_bilirubin	Source_OATP1B1_DeBruyn	Source_OATP1B1_Karlgren	71.085381	0	Non-Inhibitor	unavailable					Source_OATP1B3_DeBruyn		27.205517	2	0	6	24	2	4	12	9	31.800268	1.3250113	0	10	0	0	12	0
8	O=C1NC(=Nc2n(cnc12)COCCO)N	acyclovir	acyclovir	DB00787	2022	0.2	0	0	0.0040000081	0	0	1						2.3	Non-Inhibitor	Source_bilirubin	Source_OATP1B1_DeBruyn	Source_OATP1B1_Karlgren						-2	0	Non-Inhibitor	Source_OATP1B3_DeBruyn	Source_OATP1B3_Karlgren	29.320723	5	0	5	27	3	8	16	3	49.963688	1.8505069	0	8	0	0	11	5
9	O1C2OC3C(O[C@@]2(O)C(=O)CC1C)C(NC)C(O)C(NC)C3O	spectinomycin	spectinomycin	DB00919	2021	2.201	3	0	0.00099998713	0	0	0	89.165123	0	Non-Inhibitor	unavailable				Source_bilirubin	Source_OATP1B1_DeBruyn	Source_OATP1B1_Karlgren	96.227455	0	Non-Inhibitor	unavailable					Source_OATP1B3_DeBruyn		48.457031	9	0	0	47	5	14	23	11	76.072121	1.6185558	0	14	0	0	24	2
10	O1C(C)C(NC(=O)C=2C3=Nc4c(OC3=C(C)C(=O)C=2N)c(ccc4C(=O)NC2C(OC(=O)C(N(C)C(=O)CN(C)C(=O)C3N(CCC3)C(=O)C(NC2=O)C(C)C)C(C)C)C)C)C(=O)NC(C(C)C)C(=O)N2C(CCC2)C(=O)N(CC(=O)N(C)C(C(C)C)C1=O)C	actinomycin d	actinomycin d	DB00970	2019	3.5570002	3	1	4.0710001	4	1	0								Source_bilirubin	Source_OATP1B1_DeBruyn	Source_OATP1B1_Karlgren									Source_OATP1B3_DeBruyn		192.4962	14	0	6	176	5	19	90	48	284.02148	1.6137583	0	62	0	0	86	12
11	O(CC(CCC)(COC(=O)N)C)C(=O)N	meprobamate	meprobamate	DB00371	4064	0.10099999	0	0	0.0029999614	0	0	0								Source_bilirubin	Source_OATP1B1_DeBruyn	Source_OATP1B1_Karlgren									Source_OATP1B3_DeBruyn		33.250275	2	0	0	33	2	4	15	7	52.877029	1.6023343	0	9	0	0	18	2
12	O=C(Nc1c(cccc1C)C)C1N(CCCC1)C	mepivacaine	mepivacaine	DB00961	4062	0.10000002	0	0	0.00099998713	0	0	0	96.31134	0	Non-Inhibitor	unavailable				Source_bilirubin	Source_OATP1B1_DeBruyn	Source_OATP1B1_Karlgren	96.163208	0	Non-Inhibitor	unavailable					Source_OATP1B3_DeBruyn		44.071445	2	0	6	40	1	3	18	14	54.166267	1.3541567	0	15	0	0	22	2
13	O=C1N(C)C(=O)NC1(CC)c1ccccc1	mephenytoin	mephenytoin	DB00532	4060	0.00099998713	0	0	0.00099998713	0	0	0						-5.6999998	Non-Inhibitor	Source_bilirubin	Source_OATP1B1_DeBruyn	Source_OATP1B1_Karlgren						-0.60000002	0	Non-Inhibitor	Source_OATP1B3_DeBruyn	Source_OATP1B3_Karlgren	34.259102	2	0	6	30	1	3	16	10	46.884197	1.5628066	0	12	0	0	14	2
14	O1[C@](NC(=O)C2CC3C(N(C2)C)Cc2c4c3cccc4[nH]c2)(C)C(=O)N2[C@]1(O)C1N(CCC1)C(=O)C2Cc1ccccc1	dihydroergotamine	dihydroergotamine	DB00320	3066	5.1219997	5	1	5.3270001	6	1	0	27.060949	1	Inhibitor	unavailable				Source_bilirubin	Source_OATP1B1_DeBruyn	Source_OATP1B1_Karlgren	10.068645	1	Inhibitor	unavailable					Source_OATP1B3_DeBruyn		92.261337	6	0	15	80	3	9	43	28	123.32018	1.5415024	0	33	0	0	37	5
15	O(C(=O)C1(CCN(CC1)C)c1ccccc1)CC	meperidine	meperidine	DB00454	4058	0.00099998713	0	0	0.00099998713	0	0	0								Source_bilirubin	Source_OATP1B1_DeBruyn	Source_OATP1B1_Karlgren									Source_OATP1B3_DeBruyn		43.106651	2	0	6	39	0	2	18	14	53.288662	1.3663759	0	15	0	0	21	1
16	NC12CC3(CC(C1)(CC(C3)C2)C)C	memantine	memantine	DB01043	4054	0.01700002	0	0	0.13700002	0	0	0	88.643631	0	Non-Inhibitor	unavailable				Source_bilirubin	Source_OATP1B1_DeBruyn	Source_OATP1B1_Karlgren	88.94709	0	Non-Inhibitor	unavailable					Source_OATP1B3_DeBruyn		36.222652	1	0	0	34	1	2	13	12	37.715519	1.10928	0	12	0	0	21	1
17	ClCCN(CCCl)c1ccc(cc1)CC(N)C(O)=O	melphalan	melphalan	DB01042	4053	0.00099998713	0	0	0.10300004	0	0	0								Source_bilirubin	Source_OATP1B1_DeBruyn	Source_OATP1B1_Karlgren									Source_OATP1B3_DeBruyn		43.046272	3	0	6	37	3	6	19	14	63.585407	1.7185246	0	13	2	0	18	2
18	s1c(cnc1NC(=O)C=1N(S(=O)(=O)c2c(cccc2)C=1O)C)C	meloxicam	meloxicam	DB00814	4052	0.21200007	0	0	0.22299999	0	0	1								Source_bilirubin	Source_OATP1B1_DeBruyn	Source_OATP1B1_Karlgren									Source_OATP1B3_DeBruyn		45.61631	5	0	11	36	2	7	23	13	69.953728	1.9431591	0	14	0	0	13	3
19	[nH]1ncc(c1)C	4-methylpyrazole	4-methylpyrazole	DB01213	3406	0.0049999952	0	0	0.013999999	0	0	0								Source_bilirubin	Source_OATP1B1_DeBruyn	Source_OATP1B1_Karlgren									Source_OATP1B3_DeBruyn		13.240758	2	0	5	12	2	4	6	4	17.509775	1.4591479	0	4	0	0	6	2
20	O1C(CN)C(O)C(O)C(N)C1OC1C(O)C(OC1CO)OC1C(OC2OC(CN)C(O)C(O)C2N)C(N)CC(N)C1O	neomycin	neomycin	DB00994	504578	0.070000052	0	0	0.13700002	0	0	0	79.999123	0	Non-Inhibitor	unavailable				Source_bilirubin	Source_OATP1B1_DeBruyn	Source_OATP1B1_Karlgren	98.041122	0	Non-Inhibitor	unavailable					Source_OATP1B3_DeBruyn		88.178474	19	0	0	88	13	32	42	20	146.68872	1.6669172	0	23	0	0	46	6
21	FC(F)(F)c1c2nc(cc(c2ccc1)C(O)C1NCCCC1)C(F)(F)F	mefloquine	mefloquine	DB00358	4046	1.9119999	2	0	0.10600001	0	0	0	161.62134	0	Non-Inhibitor	unavailable				Source_bilirubin	Source_OATP1B1_DeBruyn	Source_OATP1B1_Karlgren	112.72595	0	Non-Inhibitor	unavailable					Source_OATP1B3_DeBruyn		46.93269	3	0	10	42	2	5	26	23	75.48069	1.7971592	0	17	0	6	16	2
22	S=P(N1CC1)(N1CC1)N1CC1	thiotepa	thiotepa	DB04572	5453	0.102	0	0	0.00099998713	0	0	1						-40.299999	Non-Inhibitor	Source_bilirubin	Source_OATP1B1_DeBruyn	Source_OATP1B1_Karlgren						0.60000002	0	Non-Inhibitor	Source_OATP1B3_DeBruyn	Source_OATP1B3_Karlgren	28.391516	3	0	0	23	0	3	11	6	40.757713	1.7720745	0	6	0	0	12	3
23	OC(=O)c1ccccc1Nc1cccc(C)c1C	mefenamic acid	mefenamic acid	DB00784	4044	0.003000021	0	0	0.10400003	0	0	0	63.228638	0	Non-Inhibitor	unavailable				Source_bilirubin	Source_OATP1B1_DeBruyn	Source_OATP1B1_Karlgren	72.625572	0	Non-Inhibitor	unavailable					Source_OATP1B3_DeBruyn		39.105896	2	0	12	33	3	5	18	14	47.258289	1.4320693	0	15	0	0	15	1
24	OC1[C@H]2[C@H]([C@@H]3CCC(C(=O)C)[C@]3(C1)C)CC(C1=CC(=O)CC[C@@]12C)C	Medrysone	hms	DB00253	4043	0.63099998	0	0	0.12400001	0	0	0	86.357887	0	Non-Inhibitor	unavailable				Source_bilirubin	Source_OATP1B1_DeBruyn	Source_OATP1B1_Karlgren	90.890778	0	Non-Inhibitor	unavailable					Source_OATP1B3_DeBruyn		62.463375	3	0	0	57	1	4	25	20	69.61235	1.2212692	0	22	0	0	32	0
25	S1c2c(N(c3c1cccc3)CCC1N(CCCC1)C)cc(SC)cc2	thioridazine	thioridazine	DB00679	5452	1.002	1	0	0.40700001	0	0	0	81.911537	0	Non-Inhibitor	unavailable		26.1	Non-Inhibitor	Source_bilirubin	Source_OATP1B1_DeBruyn	Source_OATP1B1_Karlgren	95.51535	0	Non-Inhibitor	unavailable		25.200001	0	Non-Inhibitor	Source_OATP1B3_DeBruyn	Source_OATP1B3_Karlgren	62.296619	1	0	12	51	0	1	25	23	70.843597	1.3890901	0	21	0	0	26	2
26	Clc1c(Nc2ccccc2C(O)=O)c(Cl)ccc1C	meclofenamate	meclofenamate	DB00939	4036	0.40900001	0	0	1.211	1	0	0	77.28241	0	Non-Inhibitor	unavailable				Source_bilirubin	Source_OATP1B1_DeBruyn	Source_OATP1B1_Karlgren	87.025581	0	Non-Inhibitor	unavailable					Source_OATP1B3_DeBruyn		39.038723	2	0	12	30	3	5	19	15	51.850002	1.7283334	0	14	2	0	11	1
27	s1c(nnc1S(=O)(=O)N)NC(=O)C	acetazolamide	acetazolamide	DB00819	1986	0.20099999	0	0	0.0040000081	0	0	0	90.744545	0	Non-Inhibitor	unavailable				Source_bilirubin	Source_OATP1B1_DeBruyn	Source_OATP1B1_Karlgren	84.506889	0	Non-Inhibitor	unavailable					Source_OATP1B3_DeBruyn		23.646757	5	0	5	19	2	7	13	3	42.445961	2.2339978	0	4	0	0	6	4
28	ClCCN(CCCl)C	nitrogen mustard	nitrogen mustard	DB00888	4033	0.003000021	0	0	0.0049999952	0	0	0	72.786896	0	Non-Inhibitor	unavailable				Source_bilirubin	Source_OATP1B1_DeBruyn	Source_OATP1B1_Karlgren	94.694435	0	Non-Inhibitor	unavailable					Source_OATP1B3_DeBruyn		21.594723	1	0	0	19	0	1	8	7	29.047234	1.5288018	0	5	2	0	11	1
29	Fc1cncnc1C([C@](O)(Cn1ncnc1)c1ccc(F)cc1F)C	voriconazole	voriconazole	DB00582	71616	0.20300001	0	0	0.00099998713	0	0	1								Source_bilirubin	Source_OATP1B1_DeBruyn	Source_OATP1B1_Karlgren									Source_OATP1B3_DeBruyn		45.468102	5	0	17	39	1	6	25	16	72.463188	1.8580306	0	16	0	3	14	5
30	ClCCN(Cc1ccccc1)C(COc1ccccc1)C	phenoxybenzamine	phenoxybenzamine	DB00925	4768	0.20199996	0	0	0.0019999743	0	0	0	101.53442	0	Non-Inhibitor	unavailable				Source_bilirubin	Source_OATP1B1_DeBruyn	Source_OATP1B1_Karlgren	88.73217	0	Non-Inhibitor	unavailable					Source_OATP1B3_DeBruyn		50.431446	2	0	12	43	0	2	21	19	60.163239	1.3991451	0	18	1	0	22	1
31	O(C(=O)Nc1[nH]c2cc(ccc2n1)C(=O)c1ccccc1)C	mebendazole	mebendazole	DB00643	4030	0.00099998713	0	0	0.0099999905	0	0	0								Source_bilirubin	Source_OATP1B1_DeBruyn	Source_OATP1B1_Karlgren									Source_OATP1B3_DeBruyn		42.534309	4	0	15	35	3	7	22	13	57.909412	1.6545547	0	16	0	0	13	3
32	O(CC(O)CNC(C)C)c1ccc(NC(=O)CCC)cc1C(=O)C	acebutolol	acebutolol	DB01193	1978	0.10699999	0	0	0.037999988	0	0	0	74.421722	0	Non-Inhibitor	unavailable				Source_bilirubin	Source_OATP1B1_DeBruyn	Source_OATP1B1_Karlgren	93.160957	0	Non-Inhibitor	unavailable					Source_OATP1B3_DeBruyn		55.758205	5	0	6	52	3	8	24	16	76.758278	1.4761207	0	18	0	0	28	2
33	O1[C@@H](C)[C@H](C)[C@H](O)[C@H](\C=C\C=C\C=C\C=C\C=C\C=C\C=C\[C@H](O[C@@H]2O[C@H](C)[C@@H](O)[C@H](N)[C@@H]2O)C[C@@H]2O[C@@](O)(C[C@H](O)[C@H]2C(O)=O)C[C@@H](O)C[C@@H](O)[C@H](O)CC[C@@H](O)C[C@@H](O)CC1=O)C	amphotericin b	amphotericin b	DB00681	1972	5.4699998	6	1	3.6210001	3	1	1	89.013145	0	Non-Inhibitor	unavailable				Source_bilirubin	Source_OATP1B1_DeBruyn	Source_OATP1B1_Karlgren	99.534988	0	Non-Inhibitor	unavailable					Source_OATP1B3_DeBruyn		146.12988	17	0	0	138	13	30	65	43	198.56664	1.4388887	0	47	0	0	73	1
34	OCC1CC(n2c3nc(nc(NC4CC4)c3nc2)N)C=C1	abacavir	abacavir	DB01048	1971	0.003000021	0	0	0.031000018	0	0	0								Source_bilirubin	Source_OATP1B1_DeBruyn	Source_OATP1B1_Karlgren									Source_OATP1B3_DeBruyn		44.044273	4	0	9	39	3	7	21	10	62.259293	1.5963922	0	14	0	0	18	6
35	O([C@H](C)c1c2[nH]c(\C=C\3/N=C(\C=C\4/N\C(=C/C5=N[C@H](C2)C(C)=C5C)\C(C)=C/4CCC(O)=O)C(CCC(O)=O)=C/3C)c1C)C(=O)CCC=1/C=2/N\C(=C/C3=N[C@H](Cc4[nH]c(\C=C\5/N=C(\C=2)C(CCC(O)=O)=C/5C)c(C)c4[C@H](O[C@H](C)c2c4[nH]c(\C=C\5/N=C(\C=C\6/N\C(=C/C7=N[C@H](C4)C(C)=C7C)\C(C)=C/6CCC(O)=O)C(CCC(O)=O)=C/5C)c2C)C)C(C)=C3C)\C=1C	porfimer sodium	porfimer sodium	DB00707	3086258	5.7069998	6	1	5.5869999	6	1	0								Source_bilirubin	Source_OATP1B1_DeBruyn	Source_OATP1B1_Karlgren									Source_OATP1B3_DeBruyn		271.21323	18	0	15	234	16	34	124	87	348.28421	1.488394	0	99	0	0	110	12
36	O=C1N(C)C(=O)CC1(C)c1ccccc1	methsuximide	methsuximide	DB05246	6476	0	0	0	0	0	0	0								Source_bilirubin	Source_OATP1B1_DeBruyn	Source_OATP1B1_Karlgren									Source_OATP1B3_DeBruyn		32.49231	2	0	6	28	0	2	15	10	41.480671	1.4814526	0	12	0	0	13	1
37	N(CCCC12CCC(c3c1cccc3)c1c2cccc1)C	maprotiline	maprotiline	DB00934	4011	0.30100003	0	0	0.102	0	0	0	100.75156	0	Non-Inhibitor	unavailable				Source_bilirubin	Source_OATP1B1_DeBruyn	Source_OATP1B1_Karlgren	108.73287	0	Non-Inhibitor	unavailable					Source_OATP1B3_DeBruyn		51.636238	1	0	12	44	1	2	21	20	49.734505	1.1303296	0	20	0	0	23	1
38	SCCN	cysteamine	cysteamine	DB00847	6058	0.013000011	0	0	0.04399997	0	0	0								Source_bilirubin	Source_OATP1B1_DeBruyn	Source_OATP1B1_Karlgren									Source_OATP1B3_DeBruyn		12.187551	1	0	0	11	1	2	4	2	16.402264	1.4911149	0	2	0	0	7	1
39	Clc1cc(Cl)ccc1C(OCc1c2c(sc1)c(Cl)ccc2)Cn1ccnc1	Sertaconazole	sz	DB01153	65863	1.4170001	1	0	0.51700008	0	0	0								Source_bilirubin	Source_OATP1B1_DeBruyn	Source_OATP1B1_Karlgren									Source_OATP1B3_DeBruyn		57.643894	2	0	20	42	0	2	27	23	74.680527	1.7781076	0	20	3	0	15	2
40	S(P(=S)(OC)OC)C(CC(OCC)=O)C(OCC)=O	malathion	malathion	DB00772	4004	0.10500002	0	0	0.10400003	0	0	0								Source_bilirubin	Source_OATP1B1_DeBruyn	Source_OATP1B1_Karlgren									Source_OATP1B3_DeBruyn		44.511066	4	0	0	38	0	4	19	8	67.981567	1.7889886	0	10	0	0	19	0
41	OC(=O)CN(CCN(CC(O)=O)CC(O)=O)CC(O)=O	Edetic Acid	ethylenediaminetetraacetic acid	DB00974	6049	0.30199996	0	0	0.0069999695	0	0	0	81.774963	0	Non-Inhibitor	unavailable				Source_bilirubin	Source_OATP1B1_DeBruyn	Source_OATP1B1_Karlgren	82.242065	0	Non-Inhibitor	unavailable					Source_OATP1B3_DeBruyn		36.884689	10	0	0	36	8	18	20	6	62.898018	1.7471672	0	10	0	0	16	2
42	O=C1NC(=O)CN(C1)C(CN1CC(=O)NC(=O)C1)C	dexrazoxane	dexrazoxane	DB00380	30623	0	0	0	0	0	0	0								Source_bilirubin	Source_OATP1B1_DeBruyn	Source_OATP1B1_Karlgren									Source_OATP1B3_DeBruyn		37.636688	6	0	0	35	2	8	19	7	61.471157	1.7563188	0	11	0	0	16	4
43	O1C(CN)C(O)C(O)C(O)C1OC1C(O)C(OC2OC(CO)C(O)C(N)C2O)C(N)CC1N	kanamycin	kanamycin	DB01172	815	0.20799996	0	0	0.038000047	0	0	0								Source_bilirubin	Source_OATP1B1_DeBruyn	Source_OATP1B1_Karlgren									Source_OATP1B3_DeBruyn		68.906548	15	0	0	69	11	26	33	16	114.25849	1.6559201	0	18	0	0	36	4
44	S=C1NC(=CC(=O)N1)CCC	propylthiouracil	propylthiouracil	DB00550	657298	0.00099998713	0	0	0.0019999743	0	0	0	79.908012	0	Non-Inhibitor	unavailable				Source_bilirubin	Source_OATP1B1_DeBruyn	Source_OATP1B1_Karlgren	90.714836	0	Non-Inhibitor	unavailable					Source_OATP1B3_DeBruyn		24.889931	2	0	0	21	2	4	11	5	37.367901	1.7794238	0	7	0	0	10	2
45	n1c2c(CCCC2)c(N)c2c1cccc2	Tacrine	tha	DB00382	1935	0.20099998	0	0	0.10600001	0	0	0								Source_bilirubin	Source_OATP1B1_DeBruyn	Source_OATP1B1_Karlgren									Source_OATP1B3_DeBruyn		34.4151	1	0	10	29	1	2	15	13	37.472763	1.2921642	0	13	0	0	14	2
46	Oc1ccc(N=Nc2cc(C(O)=O)c(O)cc2)cc1C(O)=O	Olsalazine	ads	DB01250	5462337	0.50800002	0	0	0.50199997	0	0	0								Source_bilirubin	Source_OATP1B1_DeBruyn	Source_OATP1B1_Karlgren									Source_OATP1B3_DeBruyn		38.319931	8	0	12	32	6	14	22	12	55.967976	1.7489992	0	14	0	0	10	2
47	Clc1cc2c(Oc3c(N=C2N2CCN(CC2)C)cccc3)cc1	loxapine	loxapine	DB00408	3964	0.10199998	0	0	0.0019999743	0	0	0	140.71231	0	Non-Inhibitor	unavailable				Source_bilirubin	Source_OATP1B1_DeBruyn	Source_OATP1B1_Karlgren	117.84008	0	Non-Inhibitor	unavailable					Source_OATP1B3_DeBruyn		49.964275	2	0	12	41	0	2	23	18	64.787445	1.5801816	0	18	1	0	18	3
48	O1C(CC(O)CC1=O)CCC1C2C(=CC(CC2OC(=O)C(CC)C)C)C=CC1C	lovastatin	lovastatin	DB00227	3962	0.90000004	0	0	1.895	2	0	0								Source_bilirubin	Source_OATP1B1_DeBruyn	Source_OATP1B1_Karlgren						21.299999	0	Non-Inhibitor	Source_OATP1B3_DeBruyn	Source_OATP1B3_Karlgren	70.254547	3	0	0	65	1	4	29	22	83.687866	1.2875056	0	24	0	0	36	0
49	Clc1nc(n(Cc2ccc(cc2)-c2ccccc2-c2nn[nH]n2)c1CO)CCCC	losartan	losartan	DB00678	3961	3.4990001	4	1	4.053	4	1	0								Source_bilirubin	Source_OATP1B1_DeBruyn	Source_OATP1B1_Karlgren									Source_OATP1B3_DeBruyn		63.638241	6	0	22	53	3	9	30	20	85.920586	1.6211432	0	22	1	0	23	6
50	O(CCCCC)c1ccc(cc1)-c1ccc(cc1)-c1ccc(cc1)C(=O)NC1CC(O)C(O)NC(=O)[C@H]2N(CC(C)C2O)C(=O)[C@@H](NC(=O)[C@@H](NC(=O)[C@H]2N(CC(O)C2)C(=O)[C@@H](NC1=O)C(O)C)C(O)C(O)c1ccc(O)cc1)C(O)C	Anidulafungin	ly	DB00362	166548	4.5710001	5	1	5.3629999	5	1	0								Source_bilirubin	Source_OATP1B1_DeBruyn	Source_OATP1B1_Karlgren									Source_OATP1B3_DeBruyn		172.08989	17	0	24	155	14	31	82	50	247.04083	1.5938119	0	58	0	0	73	7
51	Clc1ccccc1C1=NC(O)C(=O)Nc2c1cc(Cl)cc2	lorazepam	lorazepam	DB00186	3958	1.505	2	0	0.70499998	0	0	0								Source_bilirubin	Source_OATP1B1_DeBruyn	Source_OATP1B1_Karlgren									Source_OATP1B3_DeBruyn		41.23193	3	0	12	31	2	5	21	14	55.757446	1.7986273	0	15	2	0	10	2
52	Clc1cc2c(cc1)\C(\c1ncccc1CC2)=C\1/CCN(CC/1)C(OCC)=O	loratadine	loratadine	DB00455	3957	1.903	2	0	0.40799999	0	0	0						43.200001	Non-Inhibitor	Source_bilirubin	Source_OATP1B1_DeBruyn	Source_OATP1B1_Karlgren						45	0	Non-Inhibitor	Source_OATP1B3_DeBruyn	Source_OATP1B3_Karlgren	60.040237	2	0	12	50	0	2	27	22	76.043388	1.5208678	0	22	1	0	23	2
53	O([C@@](Cc1ccccc1)(C(CN(C)C)C)c1ccccc1)C(=O)CC	propoxyphene	propoxyphene	DB00647	10100	0.80599999	0	0	0.10600001	0	0	0								Source_bilirubin	Source_OATP1B1_DeBruyn	Source_OATP1B1_Karlgren									Source_OATP1B3_DeBruyn		60.760998	2	0	12	54	0	2	25	21	69.774979	1.2921293	0	22	0	0	29	1
54	Clc1ccc(cc1)C1(O)CCN(CC1)CCC(C(=O)N(C)C)(c1ccccc1)c1ccccc1	loperamide	loperamide	DB00836	3954	1.804	1	0	1.724	1	0	0						32.5	Non-Inhibitor	Source_bilirubin	Source_OATP1B1_DeBruyn	Source_OATP1B1_Karlgren						32.400002	0	Non-Inhibitor	Source_OATP1B3_DeBruyn	Source_OATP1B3_Karlgren	79.028168	3	0	18	67	1	4	34	29	95.08152	1.4191272	0	29	1	0	33	2
55	ClCCN(N=O)C(=O)NC1CCCCC1	Lomustine	ccnu	DB01206	3950	0.00099998713	0	0	0.0019999743	0	0	0								Source_bilirubin	Source_OATP1B1_DeBruyn	Source_OATP1B1_Karlgren									Source_OATP1B3_DeBruyn		33.59269	3	0	0	31	1	4	15	9	54.295872	1.7514797	0	9	1	0	16	3
56	Fc1c2N(C=C(C(O)=O)C(=O)c2cc(F)c1N1CC(NCC1)C)CC	lomefloxacin	lomefloxacin	DB00978	3948	0.20200001	0	0	0.0069999695	0	0	0	75.121986	0	Non-Inhibitor	unavailable				Source_bilirubin	Source_OATP1B1_DeBruyn	Source_OATP1B1_Karlgren	101.03394	0	Non-Inhibitor	unavailable					Source_OATP1B3_DeBruyn		49.409065	4	0	6	44	3	7	25	17	78.507729	1.7842665	0	17	0	2	19	3
57	F[C@@]12C(C3CC[C@](O)(C(=O)CO)[C@]3(CC1O)C)CCC1=CC(=O)CC[C@@]12C	fludrocortisone	fludrocortisone	DB00687	31378	0.24800001	0	0	0.0069999695	0	0	0								Source_bilirubin	Source_OATP1B1_DeBruyn	Source_OATP1B1_Karlgren									Source_OATP1B3_DeBruyn		60.863998	5	0	0	56	3	8	27	20	80.482117	1.4371808	0	21	0	1	29	0
58	O1C(=O)C(C)C(OC2OC(C)C(O)[C@](OC)(C2)C)C(C)C(OC2OC(CC(N(C)C)C2O)C)[C@](OC)(CC(C)C(=O)C(C)C(O)[C@@](O)(C)C1CC)C	clarithromycin	clarithromycin	DB01211	54688	5.5949998	6	1	5.9959998	6	1	0						73.099998	Inhibitor	Source_bilirubin	Source_OATP1B1_DeBruyn	Source_OATP1B1_Karlgren						53.799999	1	Inhibitor	Source_OATP1B3_DeBruyn	Source_OATP1B3_Karlgren	124.41472	13	0	0	121	4	17	52	34	168.1673	1.3898125	0	38	0	0	69	1
59	S=C1N=CNc2nc[nH]c12	mercaptopurine	mercaptopurine	DB01033	667490	0.0099999905	0	0	0.032000005	0	0	0								Source_bilirubin	Source_OATP1B1_DeBruyn	Source_OATP1B1_Karlgren									Source_OATP1B3_DeBruyn		18.767172	4	0	5	14	3	7	10	1	25.693329	1.8352377	0	5	0	0	4	4
60	OC(=O)C1N(CCC1)C(=O)C(NC(CCc1ccccc1)C(O)=O)CCCCN	lisinopril	lisinopril	DB00722	3937	0.45299998	0	0	0.49800003	0	0	0						4.5999999	Non-Inhibitor	Source_bilirubin	Source_OATP1B1_DeBruyn	Source_OATP1B1_Karlgren						9	0	Non-Inhibitor	Source_OATP1B3_DeBruyn	Source_OATP1B3_Karlgren	64.940582	7	0	6	60	6	13	29	18	92.230156	1.5371692	0	21	0	0	31	3
61	O(C)c1cc2N(C3[C@@]4(C5N(CC=C[C@@]5(CC)C(OC(=O)C)[C@]3(O)C(OC)=O)CC4)c2cc1[C@]1(CC2C[C@](O)(CN(C2)CCc2c1[nH]c1c2cccc1)CC)C(OC)=O)C=O	vincristine	vincristine	DB00541	5978	5.9990001	6	1	5.9000001	6	1	0						3.9000001	Non-Inhibitor	Source_bilirubin	Source_OATP1B1_DeBruyn	Source_OATP1B1_Karlgren						59.799999	1	Inhibitor	Source_OATP1B3_DeBruyn	Source_OATP1B3_Karlgren	130.72041	9	0	15	116	3	12	60	42	175.01079	1.5087137	0	46	0	0	56	4
62	Fc1cc(N2CC(OC2=O)CNC(=O)C)ccc1N1CCOCC1	linezolid	linezolid	DB00601	3929	0.10000002	0	0	0	0	0	0								Source_bilirubin	Source_OATP1B1_DeBruyn	Source_OATP1B1_Karlgren									Source_OATP1B3_DeBruyn		48.56086	3	0	6	44	1	4	24	15	77.021545	1.7504896	0	16	0	1	20	3
63	S(C)C1OC(C(NC(=O)C2N(CC(C2)CCC)C)C(O)C)C(O)C(O)C1O	lincomycin	lincomycin	DB01627	3928	0.10400003	0	0	0.0089999437	0	0	0	83.00589	0	Non-Inhibitor	unavailable				Source_bilirubin	Source_OATP1B1_DeBruyn	Source_OATP1B1_Karlgren	97.695793	0	Non-Inhibitor	unavailable					Source_OATP1B3_DeBruyn		64.262962	7	0	0	61	5	12	27	18	96.232819	1.5775871	0	18	0	0	34	2
64	O1C(=O)C(C)C(=O)C(C)C(OC2OC(CC(N(C)C)C2O)C)[C@@](OC)(CC(C)C(=O)C(C2N(CCCCn3cc(nc3)-c3cccnc3)C(O[C@]2(C)C1CC)=O)C)C	telithromycin	telithromycin	DB00976	3002190	5.8959999	6	1	5.8959999	6	1	0								Source_bilirubin	Source_OATP1B1_DeBruyn	Source_OATP1B1_Karlgren									Source_OATP1B3_DeBruyn		132.54155	11	0	11	123	1	12	58	37	184.31708	1.4985127	0	43	0	0	65	5
65	O(C(=O)C1(CCCCC1)C1CCCCC1)CCN(CC)CC	dicyclomine	dicyclomine	DB00804	3042	0.20100002	0	0	0.0019999743	0	0	0	106.90137	0	Non-Inhibitor	unavailable				Source_bilirubin	Source_OATP1B1_DeBruyn	Source_OATP1B1_Karlgren	105.32587	0	Non-Inhibitor	unavailable					Source_OATP1B3_DeBruyn		59.481754	2	0	0	57	0	2	22	18	70.239204	1.2322667	0	19	0	0	35	1
66	O=C1NC=Nc2[nH]ncc12	allopurinol	allopurinol	DB00437	83786	0.0090000033	0	0	0.027999997	0	0	1	68.801826	0	Non-Inhibitor	unavailable				Source_bilirubin	Source_OATP1B1_DeBruyn	Source_OATP1B1_Karlgren	84.355896	0	Non-Inhibitor	unavailable					Source_OATP1B3_DeBruyn		16.669172	4	0	5	14	3	7	10	2	25.693329	1.8352377	0	5	0	0	4	4
67	S1c2c(N(c3c1cccc3)C(=O)CCN1CCOCC1)cc(NC(OCC)=O)cc2	moricizine	moricizine	DB00680	34633	2.888	3	1	2.2850001	2	0	0								Source_bilirubin	Source_OATP1B1_DeBruyn	Source_OATP1B1_Karlgren									Source_OATP1B3_DeBruyn		64.797829	4	0	12	55	1	5	30	21	91.015999	1.6548363	0	22	0	0	25	3
68	Oc1ccc(cc1)CC(NC(=O)C(NC(=O)C(NC(=O)C(NC(=O)C1NC(=O)CC1)Cc1nc[nH]c1)Cc1c2c([nH]c1)cccc2)CO)C(=O)NC(CC(C)C)C(=O)NC(CC(C)C)C(=O)NC(CCCNC(N)=N)C(=O)N1CCCC1C(=O)NCC	leuprolide acetate	leuprolide acetate	DB00007	3911	3.9330001	3	1	5.2220001	5	1	0								Source_bilirubin	Source_OATP1B1_DeBruyn	Source_OATP1B1_Karlgren									Source_OATP1B3_DeBruyn		187.07462	15	0	20	171	17	32	87	47	277.40262	1.6222376	0	59	0	0	84	16
69	FC1C2=CC(=O)C=C[C@]2(C)[C@]2(F)C(C1)C1CC3OC(O[C@@]3(C(=O)COC(=O)C)[C@]1(CC2O)C)(C)C	fluocinonide	fluocinonide	DB01047	3382	5.098	5	1	3.223	3	1	0	119.94735	0	Non-Inhibitor	unavailable				Source_bilirubin	Source_OATP1B1_DeBruyn	Source_OATP1B1_Karlgren	97.921089	0	Non-Inhibitor	unavailable					Source_OATP1B3_DeBruyn		73.825378	6	0	0	67	1	7	35	24	102.56506	1.5308218	0	26	0	2	32	0
70	O1C(COC(=O)c2n(Cc3ccc(cc3)-c3ccccc3-c3nn[nH]n3)c(nc2C(O)(C)C)CCC)=C(OC1=O)C	olmesartan medoxomil	olmesartan medoxomil	DB00275	130881	5.8369999	6	1	5.9889998	6	1	0	15.393098	1	Inhibitor		6.0100002			Source_bilirubin	Source_OATP1B1_DeBruyn	Source_OATP1B1_Karlgren	9.7017708	1	Inhibitor		6.0100002				Source_OATP1B3_DeBruyn		82.455788	8	0	22	71	3	11	41	25	117.52433	1.6552722	0	29	0	0	30	6
71	n1cn(nc1)C(c1ccc(cc1)C#N)c1ccc(cc1)C#N	letrozole	letrozole	DB01006	3902	0.1	0	0	0.10100001	0	0	0								Source_bilirubin	Source_OATP1B1_DeBruyn	Source_OATP1B1_Karlgren									Source_OATP1B3_DeBruyn		42.754723	4	0	17	33	0	4	22	13	47.314751	1.4337803	0	17	0	0	11	5
72	FC(F)(F)c1ccc(NC(=O)c2cnoc2C)cc1	leflunomide	leflunomide	DB01097	3899	0.00099998713	0	0	0.10000002	0	0	0								Source_bilirubin	Source_OATP1B1_DeBruyn	Source_OATP1B1_Karlgren									Source_OATP1B3_DeBruyn		32.596138	2	0	11	28	1	3	19	13	54.302174	1.9393634	0	12	0	3	9	2
73	OC1CC(O)C(C\C=C/CCCC(OC(C)C)=O)C1CCC(O)CCc1ccccc1	latanoprost	latanoprost	DB00654	3890	3.6000001	4	1	4.256	4	1	0								Source_bilirubin	Source_OATP1B1_DeBruyn	Source_OATP1B1_Karlgren									Source_OATP1B3_DeBruyn		76.441719	4	0	6	71	3	7	31	25	89.933846	1.2666739	0	26	0	0	40	0
74	S(=O)(Cc1nccc(OCC(F)(F)F)c1C)c1[nH]c2c(n1)cccc2	lansoprazole	lansoprazole	DB00448	3883	1.2049999	1	0	0.71400005	1	0	1						31.4	Non-Inhibitor	Source_bilirubin	Source_OATP1B1_DeBruyn	Source_OATP1B1_Karlgren						23.299999	0	Non-Inhibitor	Source_OATP1B3_DeBruyn	Source_OATP1B3_Karlgren	46.9701	5	0	15	39	2	7	25	18	77.31794	1.9825114	0	16	0	3	14	3
75	Clc1c(cccc1Cl)-c1nnc(nc1N)N	lamotrigine	lamotrigine	DB00555	3878	0.0059999824	0	0	0.014999986	0	0	1						24.9	Non-Inhibitor	Source_bilirubin	Source_OATP1B1_DeBruyn	Source_OATP1B1_Karlgren						14.5	0	Non-Inhibitor	Source_OATP1B3_DeBruyn	Source_OATP1B3_Karlgren	30.367552	3	0	12	23	2	5	16	9	42.251476	1.8370206	0	9	2	0	7	5
76	S1CC(OC1CO)N1C=CC(=NC1=O)N	lamivudine	lamivudine	DB00709	3877	0	0	0	0.0019999743	0	0	0								Source_bilirubin	Source_OATP1B1_DeBruyn	Source_OATP1B1_Karlgren									Source_OATP1B3_DeBruyn		30.020723	4	0	0	26	2	6	15	6	50.647911	1.9479965	0	8	0	0	11	3
77	Clc1cc(Cl)ccc1C(OCc1ccc(Cl)cc1)Cn1ccnc1	econazole	econazole	DB01127	3198	0.50299996	0	0	0.0019999743	0	0	0	146.46126	0	Non-Inhibitor	unavailable				Source_bilirubin	Source_OATP1B1_DeBruyn	Source_OATP1B1_Karlgren	127.44586	0	Non-Inhibitor	unavailable					Source_OATP1B3_DeBruyn		51.223896	2	0	17	39	0	2	24	20	65.713791	1.6849689	0	18	3	0	15	2
78	Oc1ccc(cc1C(=O)N)C(O)CNC(CCc1ccccc1)C	labetalol	labetalol	DB00598	3869	0.10599998	0	0	0.032999992	0	0	0	93.553177	0	Non-Inhibitor	unavailable				Source_bilirubin	Source_OATP1B1_DeBruyn	Source_OATP1B1_Karlgren	101.35477	0	Non-Inhibitor	unavailable					Source_OATP1B3_DeBruyn		54.04903	4	0	12	48	4	8	24	18	70.573593	1.4702832	0	19	0	0	24	2
79	Clc1ccc(cc1)[C@@](OCCC1N(CCC1)C)(C)c1ccccc1	clemastine	clemastine	DB00283	2781	1.001	1	0	0.10299999	0	0	0								Source_bilirubin	Source_OATP1B1_DeBruyn	Source_OATP1B1_Karlgren									Source_OATP1B3_DeBruyn		58.378616	2	0	12	50	0	2	24	22	67.742714	1.3548542	0	21	1	0	26	1
80	S1C2N(C(C(O)=O)C1(C)C)C(=O)C2NC(=O)C(NC(=O)N1CCN(CC)C(=O)C1=O)c1ccccc1	piperacillin	piperacillin	DB00319	4834	0.22100002	0	0	0.12099999	0	0	1	60.125534	0	Non-Inhibitor	unavailable				Source_bilirubin	Source_OATP1B1_DeBruyn	Source_OATP1B1_Karlgren	93.112038	0	Non-Inhibitor	unavailable					Source_OATP1B3_DeBruyn		72.497414	7	0	6	63	4	11	36	18	112.88362	1.7918035	0	23	0	0	27	5
81	N(CC(CN1c2c(CCc3c1cccc3)cccc2)C)(C)C	trimipramine	trimipramine	DB00726	5584	2.201	2	0	0.50300002	0	0	0	93.515953	0	Non-Inhibitor	unavailable				Source_bilirubin	Source_OATP1B1_DeBruyn	Source_OATP1B1_Karlgren	103.33279	0	Non-Inhibitor	unavailable					Source_OATP1B3_DeBruyn		54.736618	1	0	12	48	0	1	22	20	57.428204	1.1964209	0	20	0	0	26	2
82	O1NC(=O)C(N)C1	cycloserine	cycloserine	DB00260	401	0.0049999952	0	0	0.012999952	0	0	0								Source_bilirubin	Source_OATP1B1_DeBruyn	Source_OATP1B1_Karlgren									Source_OATP1B3_DeBruyn		13.084758	3	0	0	13	2	5	7	2	23.841053	1.8339273	0	3	0	0	6	2
83	OC1CC(=O)C(CCCCCCC(OC)=O)C1\C=C\CC(O)(CCCC)C	misoprostol	misoprostol	DB00929	4183806	1.1600001	0	0	0.57799995	0	0	0								Source_bilirubin	Source_OATP1B1_DeBruyn	Source_OATP1B1_Karlgren									Source_OATP1B3_DeBruyn		68.06813	4	0	0	65	2	6	27	20	82.315529	1.2663927	0	22	0	0	38	0
84	O(CC(O)CNC(C)(C)C)c1c2CCC(=O)Nc2ccc1	carteolol	carteolol	DB00521	2583	0.10099999	0	0	0.0019999743	0	0	0								Source_bilirubin	Source_OATP1B1_DeBruyn	Source_OATP1B1_Karlgren									Source_OATP1B3_DeBruyn		48.769032	4	0	6	45	3	7	21	15	66.339401	1.474209	0	16	0	0	24	2
85	O1C[C@]2(C(CC1=O)CCC1C3CC[C@@](O)(C)[C@]3(CCC12)C)C	oxandrolone	oxandrolone	DB00621	5878	0.91399997	0	0	0.40100002	0	0	0								Source_bilirubin	Source_OATP1B1_DeBruyn	Source_OATP1B1_Karlgren									Source_OATP1B3_DeBruyn		55.849789	2	0	0	52	1	3	22	18	63.750637	1.2259738	0	19	0	0	30	0
86	s1c2c(cc1)\C(\c1c(CC2=O)cccc1)=C\1/CCN(CC/1)C	ketotifen	ketotifen	DB00920	3827	0.60100001	0	0	0.003000021	0	0	0	94.79451	0	Non-Inhibitor	unavailable				Source_bilirubin	Source_OATP1B1_DeBruyn	Source_OATP1B1_Karlgren	89.355034	0	Non-Inhibitor	unavailable					Source_OATP1B3_DeBruyn		50.911068	2	0	11	41	0	2	22	19	58.238388	1.4204484	0	19	0	0	19	1
87	OC(=O)C1CCn2c1ccc2C(=O)c1ccccc1	ketorolac	ketorolac	DB00465	3826	0.00099998713	0	0	0.00099998713	0	0	0	196.11873	0	Non-Inhibitor	unavailable				Source_bilirubin	Source_OATP1B1_DeBruyn	Source_OATP1B1_Karlgren	87.084839	0	Non-Inhibitor	unavailable					Source_OATP1B3_DeBruyn		38.57431	3	0	11	32	2	5	19	13	48.536037	1.5167512	0	15	0	0	13	1
88	OC(=O)C(C)c1cc(ccc1)C(=O)c1ccccc1	ketoprofen	ketoprofen	DB01009	3825	0.00099998713	0	0	0.0019999743	0	0	0	119.21712	0	Non-Inhibitor	unavailable				Source_bilirubin	Source_OATP1B1_DeBruyn	Source_OATP1B1_Karlgren	112.10706	0	Non-Inhibitor	unavailable					Source_OATP1B3_DeBruyn		39.9011	3	0	12	33	2	5	19	14	44.40715	1.3456712	0	16	0	0	14	0
89	O=C1NC(=O)NC1(c1ccccc1)c1ccccc1	phenytoin	phenytoin	DB00252	1775	0.00099998713	0	0	0.00099998713	0	0	0						25.4	Non-Inhibitor	Source_bilirubin	Source_OATP1B1_DeBruyn	Source_OATP1B1_Karlgren						20.200001	0	Non-Inhibitor	Source_OATP1B3_DeBruyn	Source_OATP1B3_Karlgren	38.205517	2	0	12	31	2	4	19	13	47.957176	1.5470057	0	15	0	0	12	2
90	ClC1C2C([C@@]3(C(C1)=CC(=O)C=C3)C)C(O)C[C@]1(C2CC(C)[C@]1(O)C(=O)CO)C	alclometasone	alclometasone	DB00240	4630253	0.21399996	0	0	0.14900005	0	0	0								Source_bilirubin	Source_OATP1B1_DeBruyn	Source_OATP1B1_Karlgren									Source_OATP1B3_DeBruyn		64.246994	5	0	0	57	3	8	28	21	81.876144	1.4364237	0	22	1	0	29	0
91	S1C2N(C(C(O)=O)C1(C)C)C(=O)C2NC(=O)C(N)c1ccccc1	ampicillin	ampicillin	DB00415	2173	0.10100001	0	0	0.0039999485	0	0	0	76.759811	0	Non-Inhibitor	unavailable				Source_bilirubin	Source_OATP1B1_DeBruyn	Source_OATP1B1_Karlgren	88.897224	0	Non-Inhibitor	unavailable					Source_OATP1B3_DeBruyn		50.237068	5	0	6	43	4	9	24	14	75.863876	1.7642761	0	16	0	0	19	3
92	S1c2c(N(c3c1cccc3)CCCN1CCC(CC1)CCO)cc(S(=O)(=O)N(C)C)cc2	pipotiazine	pipotiazine	DB01621	62867	3.5250001	3	1	3.053	3	1	0								Source_bilirubin	Source_OATP1B1_DeBruyn	Source_OATP1B1_Karlgren									Source_OATP1B3_DeBruyn		75.750168	4	0	12	65	1	5	32	25	103.44003	1.591385	0	24	0	0	33	3
93	ClCCN(CCCl)C(Oc1cc2CCC3C4CCC(O)[C@]4(CCC3c2cc1)C)=O	estramustine	estramustine	DB01196	18140	1.2360001	1	0	0.73800004	0	0	0								Source_bilirubin	Source_OATP1B1_DeBruyn	Source_OATP1B1_Karlgren									Source_OATP1B3_DeBruyn		69.016586	2	0	6	60	1	3	29	24	90.036537	1.5006089	0	23	2	0	31	1
94	Clc1cc(Cl)ccc1[C@@]1(OC(CO1)COc1ccc(N2CCN(CC2)c2ccc(N3C=NN(C(CC)C)C3=O)cc2)cc1)Cn1ncnc1	itraconazole	itraconazole	DB01167	3793	5.8899999	6	1	5.796	6	1	1						22.299999	Non-Inhibitor	Source_bilirubin	Source_OATP1B1_DeBruyn	Source_OATP1B1_Karlgren						-2.3	0	Non-Inhibitor	Source_OATP1B3_DeBruyn	Source_OATP1B3_Karlgren	103.30614	7	0	23	87	0	7	49	32	147.58994	1.696436	0	35	2	0	38	8
95	Oc1ccc(cc1)CC(NC(=O)C(NC(=O)C(NC(=O)C(NC(=O)C1NC(=O)CC1)Cc1[nH]cnc1)Cc1c2c([nH]c1)cccc2)CO)C(=O)NC(C(=O)NC(CC(C)C)C(=O)NC(CCCNC(N)=N)C(=O)N1CCCC1C(=O)NCC)COC(C)(C)C	buserelin	buserelin	DB06719	42615	4.1339998	4	1	5.2280002	5	1	0								Source_bilirubin	Source_OATP1B1_DeBruyn	Source_OATP1B1_Karlgren									Source_OATP1B3_DeBruyn		190.9702	16	0	20	175	17	33	89	48	284.78403	1.6273373	0	60	0	0	86	16
96	o1nc2c(n1)cccc2C1C(C(OC(C)C)=O)=C(NC(C)=C1C(OC)=O)C	isradipine	isradipine	DB00270	3784	0.034999967	0	0	0.035999954	0	0	0						47.5	Non-Inhibitor	Source_bilirubin	Source_OATP1B1_DeBruyn	Source_OATP1B1_Karlgren						7.6999998	0	Non-Inhibitor	Source_OATP1B3_DeBruyn	Source_OATP1B3_Karlgren	54.752651	4	0	9	48	1	5	27	17	78.764381	1.6409247	0	19	0	0	21	3
97	O(CC(NC(C(O)c1ccc(O)cc1)C)C)c1ccccc1	isoxsuprine	isoxsuprine		3783	1.902	1	0	0.20499998	0	0	0	38.43523	1	Inhibitor	unavailable				Source_bilirubin	Source_OATP1B1_DeBruyn	Source_OATP1B1_Karlgren	77.521614	0	Non-Inhibitor	unavailable					Source_OATP1B3_DeBruyn		50.52224	4	0	12	45	3	7	22	18	63.277927	1.4061762	0	18	0	0	23	1
98	O1C2C(OCC2O[N+](=O)[O-])C(O[N+](=O)[O-])C1	isosorbide dinitrate	isosorbide dinitrate	DB00883	3780	0.1	0	0	0.00099998713	0	0	0	86.269638	0	Non-Inhibitor	unavailable				Source_bilirubin	Source_OATP1B1_DeBruyn	Source_OATP1B1_Karlgren	114.20347	0	Non-Inhibitor	unavailable					Source_OATP1B3_DeBruyn		24.510344	2	0	0	24	0	2	16	8	44.529324	1.8553885	0	6	0	0	8	2
99	Oc1cc(ccc1O)C(O)CNC(C)C	isoproterenol	isoproterenol	DB01064	3779	0	0	0	0.0029999614	0	0	0								Source_bilirubin	Source_OATP1B1_DeBruyn	Source_OATP1B1_Karlgren									Source_OATP1B3_DeBruyn		34.201481	4	0	6	32	4	8	15	11	47.704498	1.4907656	0	11	0	0	17	1
100	Oc1cc(ccc1O)CCNC(CCc1ccc(O)cc1)C	dobutamine	dobutamine	DB00841	36811	0.90299994	0	0	0.62699997	0	0	0								Source_bilirubin	Source_OATP1B1_DeBruyn	Source_OATP1B1_Karlgren									Source_OATP1B3_DeBruyn		50.52224	4	0	12	45	4	8	22	18	63.277927	1.4061762	0	18	0	0	23	1
101	O=C(NN)c1ccncc1	isoniazid	isoniazid	DB00951	3767	0.0019999743	0	0	0.0069999695	0	0	1						29.9	Non-Inhibitor	Source_bilirubin	Source_OATP1B1_DeBruyn	Source_OATP1B1_Karlgren						18.700001	0	Non-Inhibitor	Source_OATP1B3_DeBruyn	Source_OATP1B3_Karlgren	19.329552	3	0	6	17	2	5	10	5	29.570721	1.7394542	0	6	0	0	7	3
102	ClC(OC(F)F)C(F)(F)F	isoflurane	isoflurane	DB00753	3763	0.10100001	0	0	0.102	0	0	0								Source_bilirubin	Source_OATP1B1_DeBruyn	Source_OATP1B1_Karlgren									Source_OATP1B3_DeBruyn		12.380586	1	0	0	12	0	1	10	8	24.655022	2.0545852	0	3	1	5	2	0
103	s1cc(nc1N)/C(=N/OCC(O)=O)/C(=O)NC1C2SCC(C=C)=C(N2C1=O)C(O)=O	cefixime	cefixime	DB00671	2675	0.11800003	0	0	0.23000002	0	0	1								Source_bilirubin	Source_OATP1B1_DeBruyn	Source_OATP1B1_Karlgren									Source_OATP1B3_DeBruyn		55.075893	8	0	5	45	6	14	30	12	91.268906	2.028198	0	16	0	0	15	5
104	OC1CCC2C3C(C4C(=CC(=O)CC4)CC3)CC[C@]12C	19-nortestosterone	19-nortestosterone	DB01434	9904	0.00099998713	0	0	0	0	0	0								Source_bilirubin	Source_OATP1B1_DeBruyn	Source_OATP1B1_Karlgren									Source_OATP1B3_DeBruyn		50.620617	2	0	0	46	1	3	20	17	54.813766	1.1916037	0	18	0	0	26	0
105	o1nc(cc1C)C(=O)NNCc1ccccc1	isocarboxazid	isocarboxazid	DB01247	3759	0.1	0	0	0.00099998713	0	0	0								Source_bilirubin	Source_OATP1B1_DeBruyn	Source_OATP1B1_Karlgren									Source_OATP1B3_DeBruyn		34.69231	3	0	11	30	2	5	17	10	49.326565	1.6442188	0	12	0	0	13	3
106	O=C1NC=C(C=C1N)c1ccncc1	amrinone	amrinone	DB01427	3698	0.10100001	0	0	0.0019999743	0	0	0								Source_bilirubin	Source_OATP1B1_DeBruyn	Source_OATP1B1_Karlgren									Source_OATP1B3_DeBruyn		27.703136	3	0	6	23	3	6	14	9	37.538433	1.6321057	0	10	0	0	9	3
107	O1CC2=C(C=C3N(Cc4c3nc3c(cc(OC(=O)N5CCC(N6CCCCC6)CC5)cc3)c4CC)C2=O)[C@@](O)(CC)C1=O	irinotecan	irinotecan	DB00762	3750	5.9169998	6	1	5.8449998	6	1	0						40.5	Non-Inhibitor	Source_bilirubin	Source_OATP1B1_DeBruyn	Source_OATP1B1_Karlgren						26.9	0	Non-Inhibitor	Source_OATP1B3_DeBruyn	Source_OATP1B3_Karlgren	92.630135	6	0	10	81	1	7	43	30	124.13182	1.5324917	0	33	0	0	38	4
108	O=C1N(Cc2ccc(cc2)-c2ccccc2-c2nn[nH]n2)C(=NC12CCCC2)CCCC	irbesartan	irbesartan	DB01029	3749	4.0120001	4	1	4.309	4	1	0								Source_bilirubin	Source_OATP1B1_DeBruyn	Source_OATP1B1_Karlgren									Source_OATP1B3_DeBruyn		70.072205	6	0	17	60	2	8	32	22	88.201317	1.470022	0	25	0	0	28	6
109	S(=O)(=O)(Nc1ccc(cc1)CCN(CCOc1ccc(NS(=O)(=O)C)cc1)C)C	dofetilide	dofetilide	DB00204	71329	3.5740001	4	1	3.4890001	4	1	0						1	Non-Inhibitor	Source_bilirubin	Source_OATP1B1_DeBruyn	Source_OATP1B1_Karlgren						19.9	0	Non-Inhibitor	Source_OATP1B3_DeBruyn	Source_OATP1B3_Karlgren	64.553413	6	0	12	56	2	8	29	19	97.754761	1.7456207	0	19	0	0	27	3
110	Ic1c(C(=O)NCC(=O)Nc2c(I)c(C(=O)NCCO)c(I)c(C(O)=O)c2I)c(I)c(N(C(=O)C)C)c(I)c1C(=O)NC	hexabrix 320	hexabrix 320		3742	5.7820001	6	1	5.7930002	6	1	0								Source_bilirubin	Source_OATP1B1_DeBruyn	Source_OATP1B1_Karlgren									Source_OATP1B3_DeBruyn		100.25865	8	0	12	64	7	15	43	24	130.60281	2.040669	0	24	0	0	21	5
111	Ic1c(C(=O)NCC(O)CO)c(I)c(N(C(=O)CO)CCO)c(I)c1C(=O)NCC(O)CO	ioversol	ioversol		3741	1.1029999	0	0	0.95600003	0	0	0								Source_bilirubin	Source_OATP1B1_DeBruyn	Source_OATP1B1_Karlgren									Source_OATP1B3_DeBruyn		74.25103	9	0	6	57	8	17	33	18	109.33788	1.9182085	0	18	0	0	24	3
112	O1c2c(cccc2C(OCCN2CCCCC2)=O)C(=O)C(C)=C1c1ccccc1	flavoxate	flavoxate	DB01148	3354	0.51700002	0	0	0.62699997	0	0	0								Source_bilirubin	Source_OATP1B1_DeBruyn	Source_OATP1B1_Karlgren									Source_OATP1B3_DeBruyn		63.217827	3	0	12	54	0	3	29	22	76.628418	1.4190449	0	24	0	0	25	1
113	O1C(C)C(O)C(N)CC1OC1c2c(C[C@](O)(C1)C(=O)CO)c(O)c1c(C(=O)c3c(cccc3OC)C1=O)c2O	doxorubicin	doxorubicin	DB00997	1690	0.44100004	0	0	0.76800001	0	0	1						-5.8000002	Non-Inhibitor	Source_bilirubin	Source_OATP1B1_DeBruyn	Source_OATP1B1_Karlgren						26.6	0	Non-Inhibitor	Source_OATP1B3_DeBruyn	Source_OATP1B3_Karlgren	76.778999	12	0	12	68	6	18	39	23	106.63032	1.5680928	0	27	0	0	29	1
114	Ic1c(C(=O)NC)c(I)c(NC(=O)C)c(I)c1C(O)=O	sodium iothalamate	sodium iothalamate		3737	4.2810001	5	1	3.355	4	1	0								Source_bilirubin	Source_OATP1B1_DeBruyn	Source_OATP1B1_Karlgren									Source_OATP1B3_DeBruyn		46.819138	4	0	6	29	4	8	20	11	59.543488	2.0532238	0	11	0	0	9	2
115	Ic1c(C(=O)N(CC(O)CO)C)c(I)c(NC(=O)COC)c(I)c1C(=O)NCC(O)CO	iopromide	iopromide		3736	2.947	3	1	2.454	2	0	0								Source_bilirubin	Source_OATP1B1_DeBruyn	Source_OATP1B1_Karlgren									Source_OATP1B3_DeBruyn		73.449036	8	0	6	56	6	14	32	18	106.60435	1.9036491	0	18	0	0	24	3
116	Ic1c(C(=O)NC(CO)CO)c(I)c(NC(=O)C(O)C)c(I)c1C(=O)NC(CO)CO	iopamidol	iopamidol		3734	2.0220001	2	0	1.446	1	0	0								Source_bilirubin	Source_OATP1B1_DeBruyn	Source_OATP1B1_Karlgren									Source_OATP1B3_DeBruyn		70.355446	8	0	6	53	8	16	31	17	102.47565	1.9335028	0	17	0	0	22	3
117	Ic1c(C(=O)NCC(O)CO)c(I)c(N(C(=O)C)CC(O)CO)c(I)c1C(=O)NCC(O)CO	iohexol	iohexol	DB01362	3730	1.869	2	0	1.724	1	0	0								Source_bilirubin	Source_OATP1B1_DeBruyn	Source_OATP1B1_Karlgren									Source_OATP1B3_DeBruyn		77.34462	9	0	6	60	8	17	34	19	113.45228	1.8908713	0	19	0	0	26	3
118	Oc1cc(N(CC=2NCCN=2)c2ccc(cc2)C)ccc1	phentolamine	phentolamine	DB00692	5775	0.70100003	1	0	0.0049999952	0	0	0	85.385445	0	Non-Inhibitor	unavailable				Source_bilirubin	Source_OATP1B1_DeBruyn	Source_OATP1B1_Karlgren	86.011353	0	Non-Inhibitor	unavailable					Source_OATP1B3_DeBruyn		46.691067	2	0	12	40	2	4	21	16	57.924744	1.4481187	0	17	0	0	19	3
119	Ic1c(C(=O)NCC(O)CO)c(I)c(N(C(=O)C)CC(O)CN(C(=O)C)c2c(I)c(C(=O)NCC(O)CO)c(I)c(C(=O)NCC(O)CO)c2I)c(I)c1C(=O)NCC(O)CO	iodixanol	iodixanol	DB01249	3724	4.506	4	1	4.25	4	1	0								Source_bilirubin	Source_OATP1B1_DeBruyn	Source_OATP1B1_Karlgren									Source_OATP1B3_DeBruyn		141.6689	15	0	12	106	13	28	62	35	203.79677	1.922611	0	35	0	0	44	6
120	S1SCC(NC(=O)C(NC(=O)C(NC(=O)C(NC(=O)C(NC(=O)C(N)C1)Cc1ccc(O)cc1)C(CC)C)CCC(=O)N)CC(=O)N)C(=O)N1CCCC1C(=O)NC(CC(C)C)C(=O)NCC(=O)N	oxytocin	oxytocin	DB00107	5771	4.421	5	1	5.3340001	6	1	0								Source_bilirubin	Source_OATP1B1_DeBruyn	Source_OATP1B1_Karlgren									Source_OATP1B3_DeBruyn		148.31233	13	0	6	135	12	25	69	34	235.07161	1.7412711	0	43	0	0	66	12
121	OC(=O)CC(CC(C)C)CN	pregabalin	pregabalin	DB00230	125889	0.40199998	0	0	0.003000021	0	0	1	120.58273	0	Non-Inhibitor	unavailable				Source_bilirubin	Source_OATP1B1_DeBruyn	Source_OATP1B1_Karlgren	101.40208	0	Non-Inhibitor	unavailable					Source_OATP1B3_DeBruyn		28.11948	3	0	0	28	3	6	11	7	39.119068	1.3971096	0	8	0	0	17	1
122	Clc1ccc(cc1)C(=O)n1c2c(cc(OC)cc2)c(CC(O)=O)c1C	indomethacin	indomethacin	DB00328	3715	1.322	1	0	0.63000005	0	0	0								Source_bilirubin	Source_OATP1B1_DeBruyn	Source_OATP1B1_Karlgren						48.599998	0	Non-Inhibitor	Source_OATP1B3_DeBruyn	Source_OATP1B3_Karlgren	50.596687	4	0	15	41	2	6	25	18	66.949013	1.6329026	0	19	1	0	16	1
123	O1[C@@]2(C(OC1C1CCCCC1)CC1C3C([C@@]4(C(=CC(=O)C=C4)CC3)C)C(O)C[C@@]12C)C(=O)COC(=O)C(C)C	ciclesonide	ciclesonide	DB01410	444033	5.9879999	6	1	5.9689999	6	1	0								Source_bilirubin	Source_OATP1B1_DeBruyn	Source_OATP1B1_Karlgren									Source_OATP1B3_DeBruyn		91.272896	6	0	0	83	1	7	39	28	109.2618	1.3164072	0	32	0	0	44	0
124	O(CC(O)CN1CCN(CC1)CC(=O)Nc1c(cccc1C)C)c1ccccc1OC	ranolazine	ranolazine	DB00243	56959	2.1830001	2	0	1.641	1	0	0						4.3000002	Non-Inhibitor	Source_bilirubin	Source_OATP1B1_DeBruyn	Source_OATP1B1_Karlgren						-14.9	0	Non-Inhibitor	Source_OATP1B3_DeBruyn	Source_OATP1B3_Karlgren	70.752167	6	0	12	64	2	8	31	23	94.741005	1.4803282	0	24	0	0	33	3
125	Fc1ccc(cc1)C1N(CCOC1OC(C)c1cc(cc(c1)C(F)(F)F)C(F)(F)F)CC=1NC(=O)NN=1	aprepitant	aprepitant	DB00673	151165	4.3699999	5	1	4.033	4	1	0								Source_bilirubin	Source_OATP1B1_DeBruyn	Source_OATP1B1_Karlgren									Source_OATP1B3_DeBruyn		65.187653	5	0	12	58	2	7	37	27	111.07594	1.9151024	0	23	0	7	21	4
126	n1cc(ccc1)C1N(CCC1)C	nicotine	nicotine	DB00184	942	0.0019999743	0	0	0.0019999743	0	0	0						6.9000001	Non-Inhibitor	Source_bilirubin	Source_OATP1B1_DeBruyn	Source_OATP1B1_Karlgren						11	0	Non-Inhibitor	Source_OATP1B3_DeBruyn	Source_OATP1B3_Karlgren	29.135101	2	0	6	26	0	2	12	10	33.689182	1.2957377	0	10	0	0	14	2
127	S1SCCC(=O)NC(CCCCNC(N)=N)C(=O)NCC(=O)NC(CC(O)=O)C(=O)NC(Cc2c3c([nH]c2)cccc3)C(=O)N2C(CCC2)C(=O)NC(C1)C(=O)N	eptifibatide	eptifibatide	DB00063	5311082	3.9649999	4	1	4.7649999	6	1	0								Source_bilirubin	Source_OATP1B1_DeBruyn	Source_OATP1B1_Karlgren									Source_OATP1B3_DeBruyn		119.39085	10	0	9	106	12	22	57	28	189.9308	1.7918	0	35	0	0	49	11
128	OC1Cc2c(cccc2)C1NC(=O)C(Cc1ccccc1)CC(O)CN1CCN(CC1C(=O)NC(C)(C)C)Cc1cccnc1	indinavir	indinavir	DB00224	3706	4.7199998	5	1	5.2750001	6	1	1						71.900002	Inhibitor	Source_bilirubin	Source_OATP1B1_DeBruyn	Source_OATP1B1_Karlgren						18.1	0	Non-Inhibitor	Source_OATP1B3_DeBruyn	Source_OATP1B3_Karlgren	103.40727	7	0	18	92	4	11	45	34	133.37508	1.4497292	0	36	0	0	47	5
129	s1cccc1C1OC2C(OC(OC3C4C(C(c5c3cc3OCOc3c5)c3cc(OC)c(O)c(OC)c3)C(OC4)=O)C(O)C2O)CO1	teniposide	teniposide	DB00444	5396	4.4039998	4	1	4.9440002	6	1	0	25.444208	1	Inhibitor	unavailable				Source_bilirubin	Source_OATP1B1_DeBruyn	Source_OATP1B1_Karlgren	32.57552	1	Inhibitor	unavailable					Source_OATP1B3_DeBruyn		90.983376	12	0	17	78	3	15	46	29	122.15565	1.5660982	0	32	0	0	32	0
130	Clc1ccc(cc1S(=O)(=O)N)C(=O)NN1c2c(CC1C)cccc2	indapamide	indapamide	DB00808	3702	0.30700001	0	0	0.21399993	0	0	0	80.061844	0	Non-Inhibitor	unavailable				Source_bilirubin	Source_OATP1B1_DeBruyn	Source_OATP1B1_Karlgren	97.497475	0	Non-Inhibitor	unavailable					Source_OATP1B3_DeBruyn		49.614689	3	0	12	40	2	5	24	16	75.367348	1.8841838	0	16	1	0	16	3
131	O=C1C=2N3CC4NC4[C@]3(OC)C(C=2C(=O)C(N)=C1C)COC(=O)N	mitomycin c	mitomycin c	DB00305	5746	1.502	1	0	0.0029999614	0	0	0								Source_bilirubin	Source_OATP1B1_DeBruyn	Source_OATP1B1_Karlgren									Source_OATP1B3_DeBruyn		46.812275	5	0	0	42	3	8	24	11	73.205681	1.7429924	0	15	0	0	18	4
132	N(CCCN1c2c(CCc3c1cccc3)cccc2)(C)C	imipramine	imipramine	DB00458	3696	0.60100001	0	0	0.403	0	0	0						26.9	Non-Inhibitor	Source_bilirubin	Source_OATP1B1_DeBruyn	Source_OATP1B1_Karlgren						-2.4000001	0	Non-Inhibitor	Source_OATP1B3_DeBruyn	Source_OATP1B3_Karlgren	51.643032	1	0	12	45	0	1	21	19	54.383667	1.2085259	0	19	0	0	24	2
133	ClCCN1P(OCCC1)(=O)NCCCl	ifosfamide	ifosfamide	DB01181	3690	0.00099998713	0	0	0.10100001	0	0	0								Source_bilirubin	Source_OATP1B1_DeBruyn	Source_OATP1B1_Karlgren									Source_OATP1B3_DeBruyn		34.115894	2	0	0	29	1	3	14	9	56.626606	1.9526416	0	7	2	0	15	2
134	O=C(Nc1c(cccc1C)C)C1N(CCCC1)CCC	ropivacaine	ropivacaine	DB00296	71273	0.20099998	0	0	0.10100001	0	0	0								Source_bilirubin	Source_OATP1B1_DeBruyn	Source_OATP1B1_Karlgren									Source_OATP1B3_DeBruyn		50.258617	2	0	6	46	1	3	20	16	60.385548	1.3127294	0	17	0	0	26	2
135	Clc1ccc(nc1)N1C(OC(=O)N2CCN(CC2)C)c2nccnc2C1=O	zopiclone	zopiclone	DB01198	5735	0.20400004	0	0	0.41299999	0	0	0								Source_bilirubin	Source_OATP1B1_DeBruyn	Source_OATP1B1_Karlgren									Source_OATP1B3_DeBruyn		52.441483	6	0	12	44	0	6	27	14	80.976593	1.8403771	0	17	1	0	17	6
136	S(=O)(=O)(N)Cc1noc2c1cccc2	zonisamide	zonisamide	DB00909	5734	0.20099998	0	0	0.003000021	0	0	0								Source_bilirubin	Source_OATP1B1_DeBruyn	Source_OATP1B1_Karlgren									Source_OATP1B3_DeBruyn		26.920343	3	0	9	22	1	4	14	7	43.352608	1.9705731	0	8	0	0	8	2
137	O1C(C)C(O)C(N)CC1OC1c2c(C[C@](O)(C1)C(=O)C)c(O)c1c(C(=O)c3c(cccc3)C1=O)c2O	idarubicin	idarubicin	DB01177	3685	0.38800001	0	0	0.61800003	0	0	0								Source_bilirubin	Source_OATP1B1_DeBruyn	Source_OATP1B1_Karlgren									Source_OATP1B3_DeBruyn		72.081413	10	0	12	63	5	15	36	22	97.445915	1.5467606	0	26	0	0	27	1
138	O=C(N(C)C)Cc1n2C=C(C=Cc2nc1-c1ccc(cc1)C)C	zolpidem	zolpidem	DB00425	5732	0.20200001	0	0	0.00099998713	0	0	1	177.44453	0	Non-Inhibitor	unavailable				Source_bilirubin	Source_OATP1B1_DeBruyn	Source_OATP1B1_Karlgren	78.048553	0	Non-Inhibitor	unavailable					Source_OATP1B3_DeBruyn		51.544655	2	0	11	44	0	2	23	17	62.510815	1.4207003	0	19	0	0	21	3
139	O1CC(NC1=O)Cc1cc2c([nH]cc2CCN(C)C)cc1	zolmitriptan	zolmitriptan	DB00315	5731	0.10000002	0	0	0.19999999	0	0	0	95.977577	0	Non-Inhibitor	unavailable				Source_bilirubin	Source_OATP1B1_DeBruyn	Source_OATP1B1_Karlgren	102.48242	0	Non-Inhibitor	unavailable					Source_OATP1B3_DeBruyn		47.066654	2	0	9	42	2	4	21	15	63.48378	1.5115185	0	16	0	0	21	3
140	S1C2N(C(=O)C2NC(=O)C(N)c2ccc(O)cc2)C(C(O)=O)=C(C1)\C=C\C	cefprozil	cefprozil	DB01150	2646	0.105	0	0	0.021000028	0	0	0								Source_bilirubin	Source_OATP1B1_DeBruyn	Source_OATP1B1_Karlgren									Source_OATP1B3_DeBruyn		54.559067	6	0	6	46	5	11	27	16	81.95005	1.7815228	0	18	0	0	19	3
141	O1C(CO)C(N=[N+]=[N-])CC1N1C=C(C)C(=O)NC1=O	zidovudine	zidovudine	DB00495	5726	0.20000003	0	0	0	0	0	1						9.5	Non-Inhibitor	Source_bilirubin	Source_OATP1B1_DeBruyn	Source_OATP1B1_Karlgren						7.0999999	0	Non-Inhibitor	Source_OATP1B3_DeBruyn	Source_OATP1B3_Karlgren	34.976311	6	0	0	32	2	8	19	7	59.065361	1.8457925	0	10	0	0	13	5
142	O=C(Nc1c(cccc1C)C)CN(CC)CC	lidocaine	lidocaine	DB00281	3676	0	0	0	0.00099998713	0	0	0	110.92964	0	Non-Inhibitor	unavailable				Source_bilirubin	Source_OATP1B1_DeBruyn	Source_OATP1B1_Karlgren	97.80452	0	Non-Inhibitor	unavailable					Source_OATP1B3_DeBruyn		42.311447	2	0	6	39	1	3	17	13	52.720222	1.3518006	0	14	0	0	22	2
143	N(N)CCc1ccccc1	phenelzine	phenelzine	DB00780	3675	0.0019999743	0	0	0.0099999905	0	0	0	91.366997	0	Non-Inhibitor	unavailable				Source_bilirubin	Source_OATP1B1_DeBruyn	Source_OATP1B1_Karlgren	110.48581	0	Non-Inhibitor	unavailable					Source_OATP1B3_DeBruyn		24.281515	2	0	6	22	2	4	10	8	29.087946	1.3221793	0	8	0	0	12	2
144	O1C(C(O)C(O)CO)C(NC(=O)C)C(\N=C(\N)/N)C=C1C(O)=O	zanamivir	zanamivir	DB00558	5721	0.903	0	0	0.019999981	0	0	0								Source_bilirubin	Source_OATP1B1_DeBruyn	Source_OATP1B1_Karlgren									Source_OATP1B3_DeBruyn		44.46986	8	0	0	43	8	16	23	9	76.219788	1.7725532	0	12	0	0	20	4
145	OC(=O)C(C)c1ccc(cc1)CC(C)C	ibuprofen	ibuprofen	DB01050	3672	0.19999999	0	0	0.00099998713	0	0	0						47.299999	Non-Inhibitor	Source_bilirubin	Source_OATP1B1_DeBruyn	Source_OATP1B1_Karlgren						-6.5999999	0	Non-Inhibitor	Source_OATP1B3_DeBruyn	Source_OATP1B3_Karlgren	36.486275	2	0	6	33	2	4	15	12	41.30064	1.2515346	0	13	0	0	18	0
146	O=C(N(CC)c1cc(ccc1)C=1n2ncc(c2N=CC=1)C#N)C	zaleplon	zaleplon	DB00962	5719	0.40099999	0	0	0.20400006	0	0	1								Source_bilirubin	Source_OATP1B1_DeBruyn	Source_OATP1B1_Karlgren									Source_OATP1B3_DeBruyn		46.223896	4	0	11	38	0	4	23	13	59.721378	1.5716152	0	17	0	0	15	5
147	O1C(CCC1N1C=CC(=NC1=O)N)CO	zalcitabine	zalcitabine	DB00943	5718	0	0	0	0.00099998713	0	0	1								Source_bilirubin	Source_OATP1B1_DeBruyn	Source_OATP1B1_Karlgren									Source_OATP1B3_DeBruyn		30.21431	4	0	0	28	2	6	15	6	48.461121	1.7307544	0	9	0	0	13	3
148	S(=O)(=O)(NC(=O)c1cc(OC)c(cc1)Cc1c2cc(NC(OC3CCCC3)=O)ccc2n(c1)C)c1ccccc1C	zafirlukast	zafirlukast	DB00549	5717	5.7909999	6	1	5.8979998	6	1	1								Source_bilirubin	Source_OATP1B1_DeBruyn	Source_OATP1B1_Karlgren									Source_OATP1B3_DeBruyn		87.576172	5	0	21	74	2	7	41	29	119.1898	1.610673	0	31	0	0	33	3
149	OC1C(O)C(O)CN(CCO)C1CO	miglitol	miglitol	DB00491	51577	0.10100001	0	0	0.0069999695	0	0	0	99.549919	0	Non-Inhibitor	unavailable				Source_bilirubin	Source_OATP1B1_DeBruyn	Source_OATP1B1_Karlgren	80.298576	0	Non-Inhibitor	unavailable					Source_OATP1B3_DeBruyn		30.52548	6	0	0	31	5	11	14	8	48.483578	1.5639863	0	8	0	0	17	1
150	O(C(=O)C(CO)c1ccccc1)C1CC2N(C(C1)CC2)C	atropine	atropine	DB00572	3661	0	0	0	0.00099998713	0	0	0	97.763397	0	Non-Inhibitor	unavailable				Source_bilirubin	Source_OATP1B1_DeBruyn	Source_OATP1B1_Karlgren	102.16692	0	Non-Inhibitor	unavailable					Source_OATP1B3_DeBruyn		48.762238	3	0	6	44	1	4	21	16	61.931309	1.4075298	0	17	0	0	23	1
151	Clc1ccc(cc1)C(N1CCN(CC1)CCOCCO)c1ccccc1	hydroxyzine	hydroxyzine	DB00557	3658	1.802	1	0	1.6059999	1	0	0	12.162394	1	Inhibitor		6.0900002			Source_bilirubin	Source_OATP1B1_DeBruyn	Source_OATP1B1_Karlgren	13.573609	1	Inhibitor		5.9099998				Source_OATP1B3_DeBruyn		60.947411	4	0	12	53	1	5	26	22	78.959152	1.4897954	0	21	1	0	27	2
152	O=C(NO)N	hydroxyurea	hydroxyurea	DB01005	3657	0.0080000162	0	0	0.032000005	0	0	0	87.553162	0	Non-Inhibitor	unavailable				Source_bilirubin	Source_OATP1B1_DeBruyn	Source_OATP1B1_Karlgren	113.36718	0	Non-Inhibitor	unavailable					Source_OATP1B3_DeBruyn		8.2311716	2	0	0	9	3	5	5	0	16.529325	1.8365917	0	1	0	0	4	2
153	Clc1cc2nccc(NC(CCCN(CCO)CC)C)c2cc1	hydroxychloroquine	hydroxychloroquine	DB01611	3652	0.20400004	0	0	0.0090000033	0	0	0	90.443665	0	Non-Inhibitor	unavailable				Source_bilirubin	Source_OATP1B1_DeBruyn	Source_OATP1B1_Karlgren	90.839439	0	Non-Inhibitor	unavailable					Source_OATP1B3_DeBruyn		55.298618	3	0	10	49	2	5	23	19	73.09581	1.4917513	0	18	1	0	26	3
154	O=C1C2C(C3CC[C@](O)(C(=O)CO)[C@]3(C1)C)CCC1=CC(=O)CC[C@@]12C	cortisone	cortisone	DB01380	222786	0.127	0	0	0.102	0	0	0	76.36628	0	Non-Inhibitor	unavailable				Source_bilirubin	Source_OATP1B1_DeBruyn	Source_OATP1B1_Karlgren	69.535042	0	Non-Inhibitor	unavailable					Source_OATP1B3_DeBruyn		59.640205	5	0	0	54	2	7	26	18	72.309685	1.3390682	0	21	0	0	28	0
155	O(CCCN(C)C)c1nn(c2c1cccc2)Cc1ccccc1	benzydamine	benzydamine		12555	0.60100001	0	0	0.003000021	0	0	0								Source_bilirubin	Source_OATP1B1_DeBruyn	Source_OATP1B1_Karlgren									Source_OATP1B3_DeBruyn		52.878239	2	0	15	46	0	2	23	18	64.576416	1.4038351	0	19	0	0	23	3
156	O1C2[C@]34C(C(N(CC3)C)Cc3c4c1c(O)cc3)CCC2=O	hydromorphone	hydromorphone	DB00327	3648	0.0040000081	0	0	0	0	0	0								Source_bilirubin	Source_OATP1B1_DeBruyn	Source_OATP1B1_Karlgren									Source_OATP1B3_DeBruyn		46.095066	4	0	6	40	1	5	21	16	57.924744	1.4481187	0	17	0	0	19	1
157	S(=O)(=O)(N)c1cc2S(=O)(=O)NCNc2cc1C(F)(F)F	hydroflumethiazide	hydroflumethiazide	DB00774	3647	0.20900004	0	0	0.0090000033	0	0	0	82.215736	0	Non-Inhibitor	unavailable				Source_bilirubin	Source_OATP1B1_DeBruyn	Source_OATP1B1_Karlgren	85.974678	0	Non-Inhibitor	unavailable					Source_OATP1B3_DeBruyn		33.393345	4	0	6	28	3	7	20	10	67.096161	2.3962915	0	8	0	3	8	3
158	O(C(CCNC)c1ccccc1)c1ccccc1C	atomoxetine	atomoxetine	DB00289	54841	0.50099999	0	0	0.10300004	0	0	0						-7.5	Non-Inhibitor	Source_bilirubin	Source_OATP1B1_DeBruyn	Source_OATP1B1_Karlgren						31.6	0	Non-Inhibitor	Source_OATP1B3_DeBruyn	Source_OATP1B3_Karlgren	45.824654	2	0	12	40	1	3	19	17	51.151588	1.2787898	0	17	0	0	21	1
159	OC1C2C(C3CC[C@](O)(C(=O)CO)[C@]3(C1)C)CCC1=CC(=O)CC[C@@]12C	cortisol	cortisol	DB00741	3640	0.11699996	0	0	0.0039999485	0	0	0	98.243141	0	Non-Inhibitor	unavailable				Source_bilirubin	Source_OATP1B1_DeBruyn	Source_OATP1B1_Karlgren	113.79386	0	Non-Inhibitor	unavailable					Source_OATP1B3_DeBruyn		60.973789	5	0	0	56	3	8	26	19	74.156853	1.3242295	0	21	0	0	30	0
160	Clc1cc2NCNS(=O)(=O)c2cc1S(=O)(=O)N	hydrochlorothiazide	hydrochlorothiazide	DB00999	3639	0.0049999952	0	0	0.0079999566	0	0	0	68.941734	0	Non-Inhibitor	unavailable				Source_bilirubin	Source_OATP1B1_DeBruyn	Source_OATP1B1_Karlgren	82.244408	0	Non-Inhibitor	unavailable					Source_OATP1B3_DeBruyn		32.142345	4	0	6	25	3	7	17	7	57.690033	2.3076012	0	7	1	0	8	3
161	n1ncc2c(cccc2)c1NN	hydralazine	hydralazine	DB01275	3637	0.0019999743	0	0	0.0059999824	0	0	0	87.739075	0	Non-Inhibitor	unavailable				Source_bilirubin	Source_OATP1B1_DeBruyn	Source_OATP1B1_Karlgren	115.08464	0	Non-Inhibitor	unavailable					Source_OATP1B3_DeBruyn		23.814344	3	0	10	20	2	5	12	7	30.438562	1.5219281	0	8	0	0	8	4
162	O1C2C3N(C(CC(OC(=O)C(CO)c4ccccc4)C3)C12)C	buscopan	buscopan	DB00747	3636	0.10000002	0	0	0.00099998713	0	0	0	90.962128	0	Non-Inhibitor	unavailable				Source_bilirubin	Source_OATP1B1_DeBruyn	Source_OATP1B1_Karlgren	88.863441	0	Non-Inhibitor	unavailable					Source_OATP1B3_DeBruyn		48.230652	4	0	6	43	1	5	22	16	63.603851	1.4791594	0	17	0	0	21	1
163	O(C)c1cc2N(C3[C@@]4(C5N(CC=C[C@@]5(CC)C(OC(=O)C)[C@]3(O)C(OC)=O)CC4)c2cc1[C@]1(CC2C=C(CN(C2)Cc2c1[nH]c1c2cccc1)CC)C(OC)=O)C	vinorelbine	vinorelbine	DB00361	5672	6	6	1	6	6	1	0								Source_bilirubin	Source_OATP1B1_DeBruyn	Source_OATP1B1_Karlgren									Source_OATP1B3_DeBruyn		126.02282	7	0	15	111	2	9	57	42	164.28285	1.4800256	0	45	0	0	54	4
164	OC(=O)CCC(N)C=C	vigabatrin	vigabatrin	DB01080	5665	0.0019999743	0	0	0.0049999952	0	0	0	78.690628	0	Non-Inhibitor	unavailable				Source_bilirubin	Source_OATP1B1_DeBruyn	Source_OATP1B1_Karlgren	94.409012	0	Non-Inhibitor	unavailable					Source_OATP1B3_DeBruyn		20.598722	3	0	0	20	3	6	9	5	30.875038	1.543752	0	6	0	0	11	1
165	Clc1c(cccc1Cl)C1C(C(OCC)=O)=C(NC(C)=C1C(OC)=O)C	felodipine	felodipine	DB01023	3333	0.32400003	0	0	0.22899997	0	0	0						36.599998	Non-Inhibitor	Source_bilirubin	Source_OATP1B1_DeBruyn	Source_OATP1B1_Karlgren						18.4	0	Non-Inhibitor	Source_OATP1B3_DeBruyn	Source_OATP1B3_Karlgren	53.017067	2	0	6	44	1	3	25	18	74.445717	1.6919482	0	18	2	0	19	1
166	FC1=CN(C2OC(C)C(O)C2O)C(=O)N=C1NC(OCCCCC)=O	capecitabine	capecitabine	DB01101	60953	0.70100003	1	0	0.10699999	0	0	1								Source_bilirubin	Source_OATP1B1_DeBruyn	Source_OATP1B1_Karlgren									Source_OATP1B3_DeBruyn		49.738445	6	0	0	47	3	9	25	12	84.090157	1.7891523	0	15	0	1	22	3
167	O(C)c1ccc(cc1)C(CN(C)C)C1(O)CCCCC1	venlafaxine	venlafaxine	DB00285	5656	0.20099998	0	0	0.10100001	0	0	1								Source_bilirubin	Source_OATP1B1_DeBruyn	Source_OATP1B1_Karlgren									Source_OATP1B3_DeBruyn		50.627411	3	0	6	47	1	4	20	17	61.196846	1.3020605	0	17	0	0	27	1
168	Clc1c(NC(=O)C(O)=O)cc(cc1NC(=O)C(O)=O)C#N	lodoxamide	lodoxamide		44564	0.10199998	0	0	0.0049999356	0	0	0								Source_bilirubin	Source_OATP1B1_DeBruyn	Source_OATP1B1_Karlgren									Source_OATP1B3_DeBruyn		33.65276	7	0	6	27	6	13	21	7	54.553776	2.0205102	0	11	1	0	6	3
169	Clc1c2Oc3cc4C(NC(=O)C(NC(=O)C(NC(=O)C(NC)CC(C)C)C(O)c(c1)cc2)CC(=O)N)C(=O)NC1c2cc(-c5c(cc(O)cc5O)C(NC(=O)C(NC1=O)C(O)c1cc(Cl)c(Oc(c4)c3OC3OC(CO)C(O)C(O)C3OC3OC(C)C(O)[C@@](N)(C3)C)cc1)C(O)=O)c(O)cc2	vancomycin	vancomycin	DB00512	5651	3.8510001	4	1	4.9619999	5	1	0								Source_bilirubin	Source_OATP1B1_DeBruyn	Source_OATP1B1_Karlgren									Source_OATP1B3_DeBruyn		199.67747	24	0	30	176	20	44	101	58	306.20013	1.7397734	0	66	2	0	75	9
170	OC(=O)C(N(Cc1ccc(cc1)-c1ccccc1-c1nn[nH]n1)C(=O)CCCC)C(C)C	valsartan	valsartan	DB00177	5650	3.99	4	1	4.527	4	1	0								Source_bilirubin	Source_OATP1B1_DeBruyn	Source_OATP1B1_Karlgren						33.700001	0	Non-Inhibitor	Source_OATP1B3_DeBruyn	Source_OATP1B3_Karlgren	69.482994	7	0	17	61	4	11	32	21	94.489899	1.5490148	0	24	0	0	29	5
171	O=C1NC(=Nc2n(cnc12)COCCOC(=O)C(N)C(C)C)N	valacyclovir	valacyclovir	DB00577	5647	0.70099998	1	0	0.0049999952	0	0	0	68.565475	0	Non-Inhibitor	unavailable				Source_bilirubin	Source_OATP1B1_DeBruyn	Source_OATP1B1_Karlgren	80.907333	0	Non-Inhibitor	unavailable					Source_OATP1B3_DeBruyn		46.023861	6	0	5	43	3	9	23	7	75.27533	1.7505891	0	13	0	0	20	6
172	Clc1c(Cc2c(O)c(Cl)cc(Cl)c2Cl)c(O)c(Cl)cc1Cl	hexachlorophene	hexachlorophene	DB00756	3598	2.6170001	3	1	2.4959998	3	1	0	7.5503683	1	Inhibitor	unavailable				Source_bilirubin	Source_OATP1B1_DeBruyn	Source_OATP1B1_Karlgren	3.1096108	1	Inhibitor	unavailable					Source_OATP1B3_DeBruyn		41.564758	2	0	12	27	2	4	21	19	47.256695	1.750248	0	13	6	0	6	0
173	S1C2N(C(C(O)=O)C1(C)C)C(=O)C2NC(=O)C(C(Oc1cc2CCCc2cc1)=O)c1ccccc1	carbenicillin indanyl sodium	carbenicillin indanyl sodium	DB00578	2575	5.566	6	1	5.5710001	6	1	0								Source_bilirubin	Source_OATP1B1_DeBruyn	Source_OATP1B1_Karlgren									Source_OATP1B3_DeBruyn		73.008621	5	0	12	61	3	8	35	23	99.842339	1.6367596	0	26	0	0	26	2
174	Clc1ccc(cc1)C(N1CCN(CC1)Cc1cc(ccc1)C)c1ccccc1	monamine	monamine	DB00737	4034	0.30299997	0	0	0.0039999485	0	0	0	80.223328	0	Non-Inhibitor	unavailable				Source_bilirubin	Source_OATP1B1_DeBruyn	Source_OATP1B1_Karlgren	79.234344	0	Non-Inhibitor	unavailable					Source_OATP1B3_DeBruyn		66.383408	2	0	18	55	0	2	28	26	71.496414	1.2999349	0	25	1	0	27	2
175	Clc1nc(N)c2ncn(c2n1)C1OC(CO)C(O)C1	2-chlorodeoxyadenosine	2-chlorodeoxyadenosine	DB00242	1546	0.40099996	0	0	0.0069999695	0	0	0								Source_bilirubin	Source_OATP1B1_DeBruyn	Source_OATP1B1_Karlgren									Source_OATP1B3_DeBruyn		35.687515	6	0	9	31	3	9	19	6	60.976727	1.9669912	0	10	1	0	12	5
176	Clc1ccc(SC(P(O)(O)=O)P(O)(O)=O)cc1	tiludronate	tiludronate	DB01133	60937	0.20200001	0	0	0.0029999614	0	0	0								Source_bilirubin	Source_OATP1B1_DeBruyn	Source_OATP1B1_Karlgren									Source_OATP1B3_DeBruyn		35.473137	6	0	6	26	6	12	17	9	56.520847	2.1738787	0	7	1	0	9	0
177	O=C1Cc2c(N(c3c1cccc3)C(=O)N)cccc2	oxcarbazepine	oxcarbazepine	DB00776	34312	0.0019999743	0	0	0.0070000291	0	0	0	71.502884	0	Non-Inhibitor	unavailable				Source_bilirubin	Source_OATP1B1_DeBruyn	Source_OATP1B1_Karlgren	85.102585	0	Non-Inhibitor	unavailable					Source_OATP1B3_DeBruyn		38.205517	2	0	12	31	1	3	19	13	47.957176	1.5470057	0	15	0	0	12	2
178	OC1CC(O)C(C\C=C/CCCC(O)=O)C1CCC(=O)CCCCCCC	unoprostone	unoprostone		5636	1.772	2	0	2.082	2	0	0								Source_bilirubin	Source_OATP1B1_DeBruyn	Source_OATP1B1_Karlgren									Source_OATP1B3_DeBruyn		68.06813	5	0	0	65	4	9	27	20	82.315529	1.2663927	0	22	0	0	38	0
179	S(=O)(=O)(Nc1cc(ccc1)C(CC)C=1C(O[C@@](CC=1O)(CCc1ccccc1)CCC)=O)c1ncc(cc1)C(F)(F)F	tipranavir	tipranavir	DB00932	65027	5.493	6	1	5.8959999	6	1	1						89.5	Inhibitor	Source_bilirubin	Source_OATP1B1_DeBruyn	Source_OATP1B1_Karlgren						109	1	Inhibitor	Source_OATP1B3_DeBruyn	Source_OATP1B3_Karlgren	87.345169	5	0	18	75	2	7	42	33	128.75179	1.7166904	0	31	0	3	33	2
180	O(CC(O)=O)c1c2CC3C(Cc2ccc1)C(CCC(O)CCCCC)C(O)C3	treprostinil	treprostinil	DB00374	54786	1.3030001	1	0	1.0910001	1	0	0								Source_bilirubin	Source_OATP1B1_DeBruyn	Source_OATP1B1_Karlgren									Source_OATP1B3_DeBruyn		67.160965	5	0	6	62	4	9	28	22	80.534866	1.2989495	0	23	0	0	34	0
181	S(=O)(=O)(Nc1cc2cc([nH]c2cc1)C(=O)N1CCN(CC1)c1ncccc1NC(C)C)C	delavirdine	delavirdine	DB00705	5625	4.2290001	4	1	3.6259999	4	1	1								Source_bilirubin	Source_OATP1B1_DeBruyn	Source_OATP1B1_Karlgren									Source_OATP1B3_DeBruyn		69.296204	4	0	15	60	3	7	32	20	101.43534	1.690589	0	22	0	0	28	6
182	S(O)(=O)(=O)CCCNC(=O)C	acamprosate	acamprosate	DB00659	71158	0.00099998713	0	0	0.0019999743	0	0	1								Source_bilirubin	Source_OATP1B1_DeBruyn	Source_OATP1B1_Karlgren									Source_OATP1B3_DeBruyn		23.342724	4	0	0	22	4	8	11	4	40.444107	1.8383685	0	5	0	0	11	1
183	O(C)c1ccc(cc1)C(=O)Nc1ccccc1CCC1N(CCCC1)C	encainide	encainide	DB01228	48041	1.5040001	2	0	0.12200004	0	0	0								Source_bilirubin	Source_OATP1B1_DeBruyn	Source_OATP1B1_Karlgren									Source_OATP1B3_DeBruyn		61.194202	3	0	12	54	1	4	26	21	74.050491	1.3713053	0	22	0	0	28	2
184	O(C(=O)c1n(cnc1)C(C)c1ccccc1)CC	etomidate	etomidate	DB00292	36339	0.00099998713	0	0	0.00099998713	0	0	0								Source_bilirubin	Source_OATP1B1_DeBruyn	Source_OATP1B1_Karlgren									Source_OATP1B3_DeBruyn		39.112686	2	0	11	34	0	2	18	12	51.670769	1.5197284	0	14	0	0	16	2
185	Fc1ccc(cc1)C1CCNCC1COc1cc2OCOc2cc1	paroxetine	paroxetine	DB00715	4691	0.60000002	0	0	0.10400003	0	0	1						33	Non-Inhibitor	Source_bilirubin	Source_OATP1B1_DeBruyn	Source_OATP1B1_Karlgren						12.7	0	Non-Inhibitor	Source_OATP1B3_DeBruyn	Source_OATP1B3_Karlgren	50.83886	4	0	12	44	1	5	24	19	68.310921	1.5525209	0	19	0	1	20	1
186	Fc1cc(F)ccc1N1C=C(C(O)=O)C(=O)c2cc(F)c(nc12)N1CC2C(C1)C2N	trovafloxacin	trovafloxacin	DB00685	62959	0.79300004	0	0	1.08	0	0	1								Source_bilirubin	Source_OATP1B1_DeBruyn	Source_OATP1B1_Karlgren									Source_OATP1B3_DeBruyn		53.678894	5	0	12	45	3	8	30	19	84.581696	1.8795931	0	20	0	3	15	4
187	BrC(Cl)C(F)(F)F	halothane	halothane	DB01159	3562	0.20400004	0	0	0.111	0	0	0								Source_bilirubin	Source_OATP1B1_DeBruyn	Source_OATP1B1_Karlgren									Source_OATP1B3_DeBruyn		11.087793	0	0	0	8	0	0	7	6	17.245113	2.1556392	1	2	1	3	1	0
188	O1C(/C(=C/C2CC(OC)C(O)CC2)/C)C(C)C(O)CC(=O)C(\C=C(\CC(CC(OC)C2O[C@@](O)(C(=O)C(=O)N3C(CCCC3)C1=O)C(CC2OC)C)C)/C)CC=C	tacrolimus	tacrolimus	DB00864	5372	5.9980001	6	1	5.9990001	6	1	1								Source_bilirubin	Source_OATP1B1_DeBruyn	Source_OATP1B1_Karlgren									Source_OATP1B3_DeBruyn		134.17271	11	0	0	126	3	14	57	39	174.41454	1.3842424	0	44	0	0	69	1
189	ClCC(=O)[C@@]12OC(OC1CC1C3CCC4=CC(=O)CC[C@]4(C)[C@@]3(F)C(O)C[C@@]12C)(C)C	halcinonide	halcinonide		3553	4.0359998	4	1	2.2820001	2	0	0	88.260612	0	Non-Inhibitor	unavailable				Source_bilirubin	Source_OATP1B1_DeBruyn	Source_OATP1B1_Karlgren	103.5098	0	Non-Inhibitor	unavailable					Source_OATP1B3_DeBruyn		70.324379	5	0	0	63	1	6	31	23	94.919891	1.506665	0	24	1	1	32	0
190	OC(=O)C(NC(=O)C1CCC(CC1)C(C)C)Cc1ccccc1	nateglinide	nateglinide	DB00731	443871	1.0039999	1	0	1.0130001	1	0	0	99.81163	0	Non-Inhibitor	unavailable				Source_bilirubin	Source_OATP1B1_DeBruyn	Source_OATP1B1_Karlgren	70.328987	0	Non-Inhibitor	unavailable					Source_OATP1B3_DeBruyn		54.949409	3	0	6	50	3	6	23	17	68.345337	1.3669068	0	19	0	0	27	1
191	FC(F)(F)C1=CN(C2OC(CO)C(O)C2)C(=O)NC1=O	trifluorothymidine	trifluorothymidine	DB00432	6256	0.00099998713	0	0	0.00099998713	0	0	0	64.990349	0	Non-Inhibitor	unavailable				Source_bilirubin	Source_OATP1B1_DeBruyn	Source_OATP1B1_Karlgren	84.347397	0	Non-Inhibitor	unavailable					Source_OATP1B3_DeBruyn		32.815723	5	0	0	31	3	8	20	10	63.942528	2.0626621	0	10	0	3	11	2
192	OCC(C(=O)N(Cc1ccncc1)CC)c1ccccc1	tropicamide	tropicamide	DB00809	5593	0.1	0	0	0.00099998713	0	0	0	75.108398	0	Non-Inhibitor	unavailable				Source_bilirubin	Source_OATP1B1_DeBruyn	Source_OATP1B1_Karlgren	81.936089	0	Non-Inhibitor	unavailable					Source_OATP1B3_DeBruyn		47.05986	3	0	12	41	1	4	21	16	59.734203	1.4569317	0	17	0	0	20	2
193	S1C(Cc2ccc(OCC3(Oc4c(CC3)c(C)c(O)c(C)c4C)C)cc2)C(=O)NC1=O	troglitazone	troglitazone	DB00197	5591	4.1539998	4	1	4.026	4	1	0								Source_bilirubin	Source_OATP1B1_DeBruyn	Source_OATP1B1_Karlgren									Source_OATP1B3_DeBruyn		68.25341	5	0	12	58	2	7	31	23	89.732193	1.5471069	0	24	0	0	27	1
194	O(Cc1ccccc1)c1ccc(O)cc1	alba	alba	DB00600	7638	0.00099998713	0	0	0.0019999743	0	0	0								Source_bilirubin	Source_OATP1B1_DeBruyn	Source_OATP1B1_Karlgren									Source_OATP1B3_DeBruyn		32.485516	2	0	12	27	1	3	15	13	35.256695	1.3058035	0	13	0	0	12	0
195	O1[C@@]2(C(OC1(C)C)CC1C3C([C@@]4(C(=CC(=O)C=C4)CC3)C)C(O)C[C@@]12C)C(=O)CO	apolar	apolar	DB01260	12536	1.4979999	0	0	1.1289999	1	0	0								Source_bilirubin	Source_OATP1B1_DeBruyn	Source_OATP1B1_Karlgren									Source_OATP1B3_DeBruyn		68.389374	6	0	0	62	2	8	30	21	83.611298	1.3485693	0	24	0	0	32	0
196	O(C)c1c(OC)cc(NCc2ccc3nc(nc(N)c3c2C)N)cc1OC	trimetrexate	trimetrexate	DB01157	5582	0.46599996	0	0	0.75399995	0	0	0								Source_bilirubin	Source_OATP1B1_DeBruyn	Source_OATP1B1_Karlgren									Source_OATP1B3_DeBruyn		56.68224	5	0	16	50	3	8	27	17	81.075737	1.6215147	0	19	0	0	23	5
197	S1CC(OC1CO)N1C=C(F)C(=NC1=O)N	Emtricitabine	ftc	DB00879	60877	0	0	0	0.00099998713	0	0	0						6.4000001	Non-Inhibitor	Source_bilirubin	Source_OATP1B1_DeBruyn	Source_OATP1B1_Karlgren						17.1	0	Non-Inhibitor	Source_OATP1B3_DeBruyn	Source_OATP1B3_Karlgren	29.910931	4	0	0	26	2	6	16	7	55.482376	2.1339376	0	8	0	1	10	3
198	S(C(=O)[C@]1(O)[C@]2(CC(O)[C@@]3(F)C(CC(F)C4=CC(=O)C=C[C@]34C)C2CC1C)C)CF	fluticasone	fluticasone	DB00588	62924	2.993	3	1	2.1529999	2	0	0								Source_bilirubin	Source_OATP1B1_DeBruyn	Source_OATP1B1_Karlgren									Source_OATP1B3_DeBruyn		64.502411	4	0	0	57	2	6	30	24	93.230385	1.6356208	0	22	0	3	27	0
199	O(C)c1c(OC)cc(cc1OC)Cc1cnc(nc1N)N	trimethoprim	trimethoprim	DB00440	5578	0.10300004	0	0	0.21999997	0	0	0						24.700001	Non-Inhibitor	Source_bilirubin	Source_OATP1B1_DeBruyn	Source_OATP1B1_Karlgren						18.799999	0	Non-Inhibitor	Source_OATP1B3_DeBruyn	Source_OATP1B3_Karlgren	43.448273	5	0	12	39	2	7	21	12	65.014183	1.6670302	0	14	0	0	18	4
200	O=C([O-])C[N+](C)(C)C	betaine	betaine		247	0.00099998713	0	0	0.00099998713	0	0	0	82.217834	0	Non-Inhibitor	unavailable				Source_bilirubin	Source_OATP1B1_DeBruyn	Source_OATP1B1_Karlgren	113.70411	0	Non-Inhibitor	unavailable					Source_OATP1B3_DeBruyn		18.838722	0	2	0	19	0	0	8	4	29.047234	1.5288018	0	5	0	0	11	1
201	P(OCOC(=O)C(C)(C)C)(OCOC(=O)C(C)(C)C)(=O)COCCn1c2ncnc(N)c2nc1	adefovir dipivoxil	adefovir dipivoxil	DB00718	60871	3.6340001	4	1	3.878	4	1	0								Source_bilirubin	Source_OATP1B1_DeBruyn	Source_OATP1B1_Karlgren									Source_OATP1B3_DeBruyn		72.083374	9	0	9	66	1	10	34	12	116.88181	1.7709365	0	20	0	0	32	5
202	OC(CCN1CCCCC1)(C1CCCCC1)c1ccccc1	trihexyphenidyl	trihexyphenidyl	DB00376	5572	0.0019999743	0	0	0.0029999614	0	0	0	83.052856	0	Non-Inhibitor	unavailable				Source_bilirubin	Source_OATP1B1_DeBruyn	Source_OATP1B1_Karlgren	73.947815	0	Non-Inhibitor	unavailable					Source_OATP1B3_DeBruyn		57.772583	2	0	6	53	1	3	22	20	63.561138	1.1992667	0	20	0	0	31	1
203	O1Cc2c(cccc2)/C(/c2cc(ccc12)CC(O)=O)=C/CCN(C)C	olopatadine	olopatadine	DB00768	60865	0.50299996	0	0	0.11199999	0	0	0								Source_bilirubin	Source_OATP1B1_DeBruyn	Source_OATP1B1_Karlgren									Source_OATP1B3_DeBruyn		55.802238	4	0	12	48	2	6	25	20	67.042725	1.3967234	0	21	0	0	23	1
204	Clc1cccc(Cl)c1CC(=O)\N=C(\N)/N	guanfacine	guanfacine	DB01018	3519	0.00099998713	0	0	0.0029999614	0	0	0								Source_bilirubin	Source_OATP1B1_DeBruyn	Source_OATP1B1_Karlgren									Source_OATP1B3_DeBruyn		30.303137	2	0	6	24	2	4	15	9	46.225563	1.9260651	0	9	2	0	9	3
205	S1c2c(N(c3c1cccc3)CCCN1CCN(CC1)C)cc(cc2)C(F)(F)F	trifluoperazine	trifluoperazine	DB00831	5566	0.60299999	0	0	0.30400008	0	0	0	146.382	0	Non-Inhibitor	unavailable				Source_bilirubin	Source_OATP1B1_DeBruyn	Source_OATP1B1_Karlgren	70.507507	0	Non-Inhibitor	unavailable					Source_OATP1B3_DeBruyn		60.83403	2	0	12	52	0	2	28	25	84.635323	1.6276023	0	21	0	3	24	3
206	Clc1c2O[C@]3(C(CC(=O)C=C3OC)C)C(=O)c2c(OC)cc1OC	griseofulvin	griseofulvin	DB00400	3512	0.13700002	0	0	0.0029999614	0	0	0	65.585091	0	Non-Inhibitor	unavailable				Source_bilirubin	Source_OATP1B1_DeBruyn	Source_OATP1B1_Karlgren	97.624413	0	Non-Inhibitor	unavailable					Source_OATP1B3_DeBruyn		48.247482	6	0	6	41	0	6	24	16	65.176117	1.5896615	0	17	1	0	17	0
207	O=C(NC1CC2N(C(C1)CCC2)C)c1nn(c2c1cccc2)C	granisetron	granisetron	DB00889	3510	0.30100003	0	0	0.003000021	0	0	1								Source_bilirubin	Source_OATP1B1_DeBruyn	Source_OATP1B1_Karlgren									Source_OATP1B3_DeBruyn		52.885033	3	0	9	47	1	4	23	17	67.967926	1.4461261	0	18	0	0	24	4
208	Clc1ccccc1C1=NCc2n(-c3c1cc(Cl)cc3)c(nn2)C	triazolam	triazolam	DB00897	5556	0.90299994	0	0	0.10699999	0	0	0						45.700001	Non-Inhibitor	Source_bilirubin	Source_OATP1B1_DeBruyn	Source_OATP1B1_Karlgren						18.700001	0	Non-Inhibitor	Source_OATP1B3_DeBruyn	Source_OATP1B3_Karlgren	46.681515	3	0	17	35	0	3	23	16	57.018486	1.6290996	0	17	2	0	12	4
209	S(=O)(=O)(N)c1ccc(cc1)CN	mafenide acetate	mafenide acetate		3998	0.00099998713	0	0	0.0040000081	0	0	0	81.651878	0	Non-Inhibitor	unavailable				Source_bilirubin	Source_OATP1B1_DeBruyn	Source_OATP1B1_Karlgren	85.400177	0	Non-Inhibitor	unavailable					Source_OATP1B3_DeBruyn		25.691931	3	0	6	22	2	5	12	7	41.236729	1.8743968	0	7	0	0	10	2
210	O=C1NC(=Nc2[nH]cc(c12)CCc1ccc(cc1)C(=O)NC(CCC(O)=O)C(O)=O)N	pemetrexed	pemetrexed	DB00642	60843	1.136	1	0	0.12400001	0	0	0								Source_bilirubin	Source_OATP1B1_DeBruyn	Source_OATP1B1_Karlgren									Source_OATP1B3_DeBruyn		59.514652	7	0	11	52	8	15	31	14	90.626221	1.7428119	0	20	0	0	21	5
211	s1cc(C)c(NC(=O)C(NCCC)C)c1C(OC)=O	articaine	articaine		32170	0.00099998713	0	0	0.0019999743	0	0	0								Source_bilirubin	Source_OATP1B1_DeBruyn	Source_OATP1B1_Karlgren									Source_OATP1B3_DeBruyn		43.721859	3	0	5	39	2	5	19	12	64.83152	1.6623467	0	13	0	0	20	2
212	S(=O)(Cc1nccc(OC)c1OC)c1[nH]c2cc(OC(F)F)ccc2n1	pantoprazole	pantoprazole	DB00213	4679	0.40600002	0	0	0.31199998	0	0	1								Source_bilirubin	Source_OATP1B1_DeBruyn	Source_OATP1B1_Karlgren									Source_OATP1B3_DeBruyn		48.683895	7	0	15	41	2	9	26	17	82.301384	2.0073509	0	16	0	2	15	3
213	F[C@@]12C(C3CC(O)[C@](O)(C(=O)CO)[C@]3(CC1O)C)CCC1=CC(=O)C=C[C@@]12C	triamcinolone	triamcinolone	DB00620	5544	0.11499999	0	0	0.0079999566	0	0	0	70.807884	0	Non-Inhibitor	unavailable				Source_bilirubin	Source_OATP1B1_DeBruyn	Source_OATP1B1_Karlgren	81.810966	0	Non-Inhibitor	unavailable					Source_OATP1B3_DeBruyn		60.332413	6	0	0	55	4	10	28	20	81.844383	1.4880797	0	21	0	1	27	0
214	s1cccc1C(Oc1c2c(ccc1)cccc2)CCNC	duloxetine	duloxetine	DB00476	60835	0.90300006	1	0	0.40400004	0	0	0								Source_bilirubin	Source_OATP1B1_DeBruyn	Source_OATP1B1_Karlgren									Source_OATP1B3_DeBruyn		49.151066	2	0	15	40	1	3	21	19	57.107849	1.4276962	0	18	0	0	19	1
215	OC(=O)\C=C(\C=C\C=C(\C=C\C=1C(CCCC=1C)(C)C)/C)/C	retinoic acid	retinoic acid	DB00755	5538	2.901	3	1	2.5039999	3	1	0								Source_bilirubin	Source_OATP1B1_DeBruyn	Source_OATP1B1_Karlgren									Source_OATP1B3_DeBruyn		55.474205	2	0	0	50	2	4	22	19	59.148312	1.1829662	0	20	0	0	28	0
216	Clc1cc(C(=O)NCCc2ccc(S(=O)(=O)NC(=O)NC3CCCCC3)cc2)c(OC)cc1	glibenclamide	glibenclamide	DB01016	3488	5.2270002	5	1	5.5349998	6	1	0								Source_bilirubin	Source_OATP1B1_DeBruyn	Source_OATP1B1_Karlgren						49.299999	0	Non-Inhibitor	Source_OATP1B3_DeBruyn	Source_OATP1B3_Karlgren	71.540207	5	0	12	61	3	8	33	22	106.76259	1.7502064	0	23	1	0	28	3
217	O=C1N(N=NN1CC)CCN1CCC(N(C(=O)CC)c2ccccc2)(CC1)COC	alfentanil	alfentanil	DB00802	51263	1.415	1	0	2.085	2	0	0								Source_bilirubin	Source_OATP1B1_DeBruyn	Source_OATP1B1_Karlgren									Source_OATP1B3_DeBruyn		67.303375	6	0	6	62	0	6	30	19	96.656845	1.5589813	0	21	0	0	32	6
218	Clc1cc(N2CCN(CC2)CCCN2N=C3N(C=CC=C3)C2=O)ccc1	trazodone	trazodone	DB00656	5533	0.20199996	0	0	0.003000021	0	0	1	98.064873	0	Non-Inhibitor	unavailable				Source_bilirubin	Source_OATP1B1_DeBruyn	Source_OATP1B1_Karlgren	111.6208	0	Non-Inhibitor	unavailable					Source_OATP1B3_DeBruyn		56.591446	3	0	6	48	0	3	26	18	77.650444	1.6177175	0	19	1	0	22	5
219	NC1CC1c1ccccc1	Tranylcypromine	tpa	DB00752	5530	0.00099998713	0	0	0.0019999743	0	0	0	73.89489	0	Non-Inhibitor	unavailable		-9.5	Non-Inhibitor	Source_bilirubin	Source_OATP1B1_DeBruyn	Source_OATP1B1_Karlgren	84.190231	0	Non-Inhibitor	unavailable		-9.3000002	0	Non-Inhibitor	Source_OATP1B3_DeBruyn	Source_OATP1B3_Karlgren	24.274723	1	0	6	21	1	2	10	9	25.655594	1.2216949	0	9	0	0	11	1
220	O=C(N)c1nc[nH]c1N=NN(C)C	dacarbazine	dacarbazine	DB00851	5281007	0.00099998713	0	0	0.0049999952	0	0	0	97.649048	0	Non-Inhibitor	unavailable				Source_bilirubin	Source_OATP1B1_DeBruyn	Source_OATP1B1_Karlgren	90.129845	0	Non-Inhibitor	unavailable					Source_OATP1B3_DeBruyn		24.62993	5	0	5	23	3	8	13	3	39.803093	1.7305694	0	6	0	0	10	6
221	S(=O)(=O)(NC(=O)NC1CCCCC1)c1ccc(cc1)CCNC(=O)c1ncc(nc1)C	glipizide	glipizide	DB01067	3478	1.89	2	0	1.475	0	0	0						1.1	Non-Inhibitor	Source_bilirubin	Source_OATP1B1_DeBruyn	Source_OATP1B1_Karlgren						25.200001	0	Non-Inhibitor	Source_OATP1B3_DeBruyn	Source_OATP1B3_Karlgren	66.571411	6	0	12	58	3	9	31	19	99.532631	1.7160798	0	21	0	0	27	5
222	O(C(=O)C(NC(C(=O)N1C2C(CC1C(O)=O)CCCC2)C)CCc1ccccc1)CC	trandolapril	trandolapril	DB00519	5525	3.0239999	3	1	2.3110001	2	0	0	118.0038	0	Non-Inhibitor	unavailable				Source_bilirubin	Source_OATP1B1_DeBruyn	Source_OATP1B1_Karlgren	102.10483	0	Non-Inhibitor	unavailable					Source_OATP1B3_DeBruyn		71.120964	5	0	6	65	3	8	31	21	94.831429	1.458945	0	24	0	0	34	2
223	S(=O)(=O)(NC(=O)NC1CCC(CC1)C)c1ccc(cc1)CCNC(=O)N1CC(C)=C(CC)C1=O	glimepiride	glimepiride	DB00222	3476	4.3520002	5	1	4.9159999	6	1	0								Source_bilirubin	Source_OATP1B1_DeBruyn	Source_OATP1B1_Karlgren									Source_OATP1B3_DeBruyn		76.220963	5	0	6	68	3	8	34	21	111.325	1.6371323	0	24	0	0	34	4
224	O(C)c1cc(ccc1)[C@@]1(O)CCCCC1CN(C)C	tramadol	tramadol	DB00193	5523	0.20099998	0	0	0.00099998713	0	0	0								Source_bilirubin	Source_OATP1B1_DeBruyn	Source_OATP1B1_Karlgren									Source_OATP1B3_DeBruyn		47.533825	3	0	6	44	1	4	19	16	58.118587	1.320877	0	16	0	0	25	1
225	O(C(=O)C1(N(C(=O)CC)c2ccccc2)CCN(CC1)CCC(OC)=O)C	remifentanil	remifentanil	DB00899	60815	0.31200001	0	0	0.11299998	0	0	0								Source_bilirubin	Source_OATP1B1_DeBruyn	Source_OATP1B1_Karlgren									Source_OATP1B3_DeBruyn		60.080204	4	0	6	55	0	4	27	17	83.320641	1.5149208	0	20	0	0	28	2
226	ClCC\C(=C(\c1ccc(OCCN(C)C)cc1)/c1ccccc1)\c1ccccc1	toremifene	toremifene	DB00539	5516	0.21500009	0	0	0.92400002	0	0	0								Source_bilirubin	Source_OATP1B1_DeBruyn	Source_OATP1B1_Karlgren									Source_OATP1B3_DeBruyn		68.512207	2	0	18	57	0	2	29	27	75.657364	1.3273221	0	26	1	0	28	1
227	O1CC2=C(C=C3N(Cc4c3nc3c(c4)c(CN(C)C)c(O)cc3)C2=O)[C@@](O)(CC)C1=O	topotecan	topotecan	DB01030	5515	1.1209999	0	0	0.24300003	0	0	1						36.700001	Non-Inhibitor	Source_bilirubin	Source_OATP1B1_DeBruyn	Source_OATP1B1_Karlgren						17.299999	0	Non-Inhibitor	Source_OATP1B3_DeBruyn	Source_OATP1B3_Karlgren	63.12624	6	0	10	54	2	8	31	21	86.315544	1.5984361	0	23	0	0	23	3
228	S(OC[C@]12OC(OC1C1OC(OC1CO2)(C)C)(C)C)(=O)(=O)N	topiramate	topiramate	DB00273	5514	0.90600002	1	0	0.102	0	0	0	93.308342	0	Non-Inhibitor	unavailable				Source_bilirubin	Source_OATP1B1_DeBruyn	Source_OATP1B1_Karlgren	106.52058	0	Non-Inhibitor	unavailable					Source_OATP1B3_DeBruyn		45.538654	8	0	0	43	1	9	22	9	74.071167	1.7225853	0	12	0	0	21	1
229	Oc1ccc(cc1C(CCN(C(C)C)C(C)C)c1ccccc1)C	tolterodine	tolterodine	DB01036	5512	1.306	1	0	0.21399999	0	0	0								Source_bilirubin	Source_OATP1B1_DeBruyn	Source_OATP1B1_Karlgren									Source_OATP1B3_DeBruyn		61.292583	2	0	12	55	1	3	24	22	66.287201	1.2052219	0	22	0	0	31	1
230	O(CCCC(C(O)=O)(C)C)c1cc(ccc1C)C	gemfibrozil	gemfibrozil	DB01241	3463	0.00099998713	0	0	0	0	0	0								Source_bilirubin	Source_OATP1B1_DeBruyn	Source_OATP1B1_Karlgren						14.4	0	Non-Inhibitor	Source_OATP1B3_DeBruyn	Source_OATP1B3_Karlgren	43.475445	3	0	6	40	2	5	18	14	51.411381	1.2852845	0	15	0	0	22	0
231	FC1(F)C(O)C(OC1N1C=CC(=NC1=O)N)CO	gemcitabine	gemcitabine	DB00441	3461	0.2	0	0	0.00099998713	0	0	0								Source_bilirubin	Source_OATP1B1_DeBruyn	Source_OATP1B1_Karlgren									Source_OATP1B3_DeBruyn		30.796722	5	0	0	29	3	8	18	8	59.543488	2.0532238	0	9	0	2	11	3
232	OC(=O)Cc1n(C)c(cc1)C(=O)c1ccc(cc1)C	tolmetin	tolmetin	DB00500	5508	0	0	0	0.00099998713	0	0	0	127.09385	0	Non-Inhibitor	unavailable				Source_bilirubin	Source_OATP1B1_DeBruyn	Source_OATP1B1_Karlgren	90.311226	0	Non-Inhibitor	unavailable					Source_OATP1B3_DeBruyn		39.907894	3	0	11	34	2	5	19	13	51.012131	1.5003568	0	15	0	0	15	1
233	S(=O)(=O)(NC(=O)NCCCC)c1ccc(cc1)C	tolbutamide	tolbutamide	DB01124	5505	0	0	0	0	0	0	0						9.1000004	Non-Inhibitor	Source_bilirubin	Source_OATP1B1_DeBruyn	Source_OATP1B1_Karlgren						5.8000002	0	Non-Inhibitor	Source_OATP1B3_DeBruyn	Source_OATP1B3_Karlgren	40.628273	3	0	6	36	2	5	18	11	61.284214	1.7023393	0	12	0	0	18	2
234	N1CCN=C1Cc1ccccc1	tolazoline	tolazoline	DB00797	5504	0.00099998713	0	0	0.0040000081	0	0	0	74.197029	0	Non-Inhibitor	unavailable				Source_bilirubin	Source_OATP1B1_DeBruyn	Source_OATP1B1_Karlgren	98.49044	0	Non-Inhibitor	unavailable					Source_OATP1B3_DeBruyn		27.801516	1	0	6	24	1	2	12	9	31.800268	1.3250113	0	10	0	0	12	2
235	S(=O)(=O)(NC(=O)NN1CCCCCC1)c1ccc(cc1)C	tolazamide	tolazamide	DB00839	5503	0.1	0	0	0	0	0	0	121.06429	0	Non-Inhibitor	unavailable				Source_bilirubin	Source_OATP1B1_DeBruyn	Source_OATP1B1_Karlgren	109.61402	0	Non-Inhibitor	unavailable					Source_OATP1B3_DeBruyn		47.248653	4	0	6	42	2	6	21	13	71.425919	1.7006172	0	14	0	0	21	3
236	O=C1NC(=Nc2n(cnc12)COC(CO)CO)N	ganciclovir	ganciclovir	DB01004	3454	0.00099998713	0	0	0.0040000081	0	0	0								Source_bilirubin	Source_OATP1B1_DeBruyn	Source_OATP1B1_Karlgren									Source_OATP1B3_DeBruyn		33.216309	6	0	5	31	4	10	18	4	57.335403	1.8495291	0	9	0	0	13	5
237	Clc1c(N2CCN(CC2)CCCCOc2cc3NC(=O)CCc3cc2)cccc1Cl	aripiprazole	aripiprazole	DB01238	60795	0.66799998	0	0	0.68400002	0	0	1								Source_bilirubin	Source_OATP1B1_DeBruyn	Source_OATP1B1_Karlgren									Source_OATP1B3_DeBruyn		67.747414	3	0	12	57	1	4	30	24	91.295959	1.6016834	0	23	2	0	27	3
238	O1c2c3[C@]4(C1CC(O)C=C4)CCN(Cc3ccc2OC)C	galantamine	galantamine	DB00674	3449	0.0019999743	0	0	0.10300004	0	0	0								Source_bilirubin	Source_OATP1B1_DeBruyn	Source_OATP1B1_Karlgren									Source_OATP1B3_DeBruyn		47.428654	4	0	6	42	1	5	21	17	59.99691	1.4284979	0	17	0	0	21	1
239	O1C(CO)C(O)C(N)C(O)C1OC1C(O)C(OC2OC(CN)C(O)CC2N)C(N)CC1N	tobramycin	tobramycin	DB00684	5496	0.70899999	1	0	0.041999996	0	0	0	197.09706	0	Non-Inhibitor	unavailable				Source_bilirubin	Source_OATP1B1_DeBruyn	Source_OATP1B1_Karlgren	105.18188	0	Non-Inhibitor	unavailable					Source_OATP1B3_DeBruyn		69.069344	14	0	0	69	10	24	32	16	113.54079	1.6455188	0	18	0	0	37	5
240	OC(=O)CC1(CCCCC1)CN	gabapentin	gabapentin	DB00996	3446	0.20200001	0	0	0.003000021	0	0	0								Source_bilirubin	Source_OATP1B1_DeBruyn	Source_OATP1B1_Karlgren									Source_OATP1B3_DeBruyn		29.87948	3	0	0	29	3	6	12	8	40.865257	1.4091468	0	9	0	0	17	1
241	P(O)(O)(=O)C(P(O)(O)=O)(O)C	Etidronic acid	ehdp	DB01077	3305	0.0019999743	0	0	0.31	0	0	0								Source_bilirubin	Source_OATP1B1_DeBruyn	Source_OATP1B1_Karlgren									Source_OATP1B3_DeBruyn		21.728344	7	0	0	19	7	14	11	2	33.059139	1.7399546	0	2	0	0	8	0
242	OC(C(NC(=O)C(NC(=O)c1nc2c(cc1)cccc2)CC(=O)N)Cc1ccccc1)CN1CC2C(CC1C(=O)NC(C)(C)C)CCCC2	saquinavir	saquinavir	DB01232	60787	5.572	6	1	5.7950001	6	1	1						63.799999	Inhibitor	Source_bilirubin	Source_OATP1B1_DeBruyn	Source_OATP1B1_Karlgren						6.5999999	0	Non-Inhibitor	Source_OATP1B3_DeBruyn	Source_OATP1B3_Karlgren	110.82965	7	0	16	99	5	12	49	34	147.57283	1.4906347	0	38	0	0	50	6
243	FC(F)(F)c1ccc(cc1NC(=O)C1CCC2C3C(CC[C@]12C)[C@@]1(C(NC(=O)C=C1)CC3)C)C(F)(F)F	dutasteride	dutasteride	DB01126	152945	4.5019999	5	1	4.4720001	6	1	0								Source_bilirubin	Source_OATP1B1_DeBruyn	Source_OATP1B1_Karlgren									Source_OATP1B3_DeBruyn		74.669792	2	0	6	67	2	4	37	31	111.32952	1.6616347	0	27	0	6	30	2
244	Clc1cc(NCc2occc2)c(cc1S(=O)(=O)N)C(O)=O	furosemide	furosemide	DB00695	3440	0.30400002	0	0	0.0080000162	0	0	0						23.4	Non-Inhibitor	Source_bilirubin	Source_OATP1B1_DeBruyn	Source_OATP1B1_Karlgren						22.299999	0	Non-Inhibitor	Source_OATP1B3_DeBruyn	Source_OATP1B3_Karlgren	39.744724	4	0	11	32	4	8	21	10	65.317062	2.0411582	0	12	1	0	11	2
245	Clc1ccc2nsnc2c1NC=1NCCN=1	tizanidine	tizanidine	DB00697	5487	0.00099998713	0	0	0.0040000081	0	0	0								Source_bilirubin	Source_OATP1B1_DeBruyn	Source_OATP1B1_Karlgren									Source_OATP1B3_DeBruyn		31.754345	3	0	9	24	2	5	16	9	45.900135	1.9125056	0	9	1	0	8	5
246	S(=O)(=O)(NC(Cc1ccc(OCCCCC2CCNCC2)cc1)C(O)=O)CCCC	tirofiban	tirofiban	DB00775	5486	3.526	4	1	2.971	2	0	0								Source_bilirubin	Source_OATP1B1_DeBruyn	Source_OATP1B1_Karlgren									Source_OATP1B3_DeBruyn		71.834549	6	0	6	66	4	10	30	21	101.09557	1.5317512	0	22	0	0	36	2
247	S(=O)(=O)(CCn1c(ncc1[N+](=O)[O-])C)CC	tinidazole	tinidazole	DB00911	5479	0.0019999743	0	0	0.00099998713	0	0	0	87.043083	0	Non-Inhibitor	unavailable				Source_bilirubin	Source_OATP1B1_DeBruyn	Source_OATP1B1_Karlgren	99.372467	0	Non-Inhibitor	unavailable					Source_OATP1B3_DeBruyn		32.156307	3	0	5	29	0	3	16	7	56.020844	1.9317533	0	8	0	0	13	3
248	s1nc(N2CCOCC2)c(OCC(O)CNC(C)(C)C)n1	timolol	timolol	DB00373	5478	0.00099998713	0	0	0.00099998713	0	0	0	113.2533	0	Non-Inhibitor	unavailable				Source_bilirubin	Source_OATP1B1_DeBruyn	Source_OATP1B1_Karlgren	102.17001	0	Non-Inhibitor	unavailable					Source_OATP1B3_DeBruyn		48.589031	5	0	5	45	2	7	21	11	76.233688	1.6940819	0	13	0	0	24	4
249	O1CCCC1C(=O)NCCCN(C)c1nc(N)c2cc(OC)c(OC)cc2n1	alfuzosin	alfuzosin	DB00346	2092	0.63200003	0	0	0.741	0	0	0								Source_bilirubin	Source_OATP1B1_DeBruyn	Source_OATP1B1_Karlgren									Source_OATP1B3_DeBruyn		60.151409	6	0	10	55	2	8	28	16	89.27256	1.6231375	0	19	0	0	27	5
250	S1SCC(NC(=O)C(NC(=O)C(NC(=O)C(NC(=O)C(NC(=O)C(N)C1)Cc1ccc(O)cc1)C(CC)C)C(O)C)CC(=O)N)C(=O)N1CCCC1C(=O)NC(CC(C)C)C(=O)NCC(=O)N	urofollitropin	urofollitropin	DB00094	62819	4.4920001	4	1	5.3080001	6	1	0								Source_bilirubin	Source_OATP1B1_DeBruyn	Source_OATP1B1_Karlgren									Source_OATP1B3_DeBruyn		144.78554	13	0	6	132	12	25	67	34	228.85548	1.7337537	0	42	0	0	65	11
251	Clc1ccccc1CN1CCc2sccc2C1	ticlopidine	ticlopidine	DB00208	5472	0	0	0	0.10100001	0	0	0						19.4	Non-Inhibitor	Source_bilirubin	Source_OATP1B1_DeBruyn	Source_OATP1B1_Karlgren						0.2	0	Non-Inhibitor	Source_OATP1B3_DeBruyn	Source_OATP1B3_Karlgren	40.155102	1	0	11	31	0	1	17	16	46.974148	1.5152951	0	14	1	0	14	1
252	P(OC(OC(=O)CC)C(C)C)(=O)(CCCCc1ccccc1)CC(=O)N1CC(CC1C(O)=O)C1CCCCC1	fosinopril	fosinopril	DB00492	3419	5.4720001	6	1	5.993	6	1	0								Source_bilirubin	Source_OATP1B1_DeBruyn	Source_OATP1B1_Karlgren									Source_OATP1B3_DeBruyn		93.816475	6	0	6	85	2	8	39	26	123.85618	1.4571315	0	30	0	0	46	1
253	s1ccc(C)c1\C(=C\CCN1CC(CCC1)C(O)=O)\c1sccc1C	tiagabine	tiagabine	DB00906	5466	1.51	2	0	0.722	0	0	0								Source_bilirubin	Source_OATP1B1_DeBruyn	Source_OATP1B1_Karlgren									Source_OATP1B3_DeBruyn		60.373825	3	0	10	50	2	5	25	21	75.657845	1.5131569	0	20	0	0	25	1
254	O1CCN(CC1)CC1CCc2[nH]c(C)c(c2C1=O)CC	molindone	molindone	DB01618	23897	0	0	0	0	0	0	0								Source_bilirubin	Source_OATP1B1_DeBruyn	Source_OATP1B1_Karlgren									Source_OATP1B3_DeBruyn		47.967033	3	0	5	44	1	4	20	15	62.175892	1.4130884	0	16	0	0	24	2
255	S1SCCC(=O)NC(Cc2ccc(O)cc2)C(=O)NC(Cc2ccccc2)C(=O)NC(CCC(=O)N)C(=O)NC(CC(=O)N)C(=O)NC(C1)C(=O)N1CCCC1C(=O)NC(CCC\N=C(\N)/N)C(=O)NCC(=O)N	ddavp	ddavp	DB00035	27991	4.2779999	5	1	5.4549999	6	1	0								Source_bilirubin	Source_OATP1B1_DeBruyn	Source_OATP1B1_Karlgren									Source_OATP1B3_DeBruyn		154.45876	13	0	12	138	13	26	74	36	244.57001	1.7722465	0	46	0	0	64	14
256	P(O)(O)(=O)C(O)=O	foscarnet	foscarnet	DB00529	3414	0.0059999824	0	0	0.012999952	0	0	0	112.95833	0	Non-Inhibitor	unavailable				Source_bilirubin	Source_OATP1B1_DeBruyn	Source_OATP1B1_Karlgren	110.83566	0	Non-Inhibitor	unavailable					Source_OATP1B3_DeBruyn		11.400379	5	0	0	10	5	10	7	0	16.854753	1.6854753	0	1	0	0	3	0
257	O(C)c1ccc(cc1)CC(NCC(O)c1cc(NC=O)c(O)cc1)C	formoterol	formoterol	DB00983	3410	0.006000042	0	0	0.14399999	0	0	0								Source_bilirubin	Source_OATP1B1_DeBruyn	Source_OATP1B1_Karlgren									Source_OATP1B3_DeBruyn		54.851032	5	0	12	49	4	9	25	18	74.371063	1.5177767	0	19	0	0	24	2
258	S(=O)(=O)(Nc1ccc(cc1)C(O)CCCN(CCCCCCC)CC)C	ibutilide	ibutilide	DB00308	60753	1.705	1	0	1.0150001	0	0	0								Source_bilirubin	Source_OATP1B1_DeBruyn	Source_OATP1B1_Karlgren									Source_OATP1B3_DeBruyn		66.710548	4	0	6	62	2	6	26	20	89.849419	1.4491842	0	20	0	0	36	2
259	OC1CC(O)C/C(/C1)=C\C=C/1\C2CCC(C(\C=C\C(C(O)(C)C)C)C)[C@]2(CCC\1)C	paricalcitol	paricalcitol	DB00910	5281104	1.6289999	1	0	3.2090001	3	1	0								Source_bilirubin	Source_OATP1B1_DeBruyn	Source_OATP1B1_Karlgren									Source_OATP1B3_DeBruyn		79.264893	3	0	0	74	3	6	30	27	86.147705	1.1641582	0	27	0	0	44	0
260	S1c2c(cc(S(=O)(=O)N(C)C)cc2)\C(\c2c1cccc2)=C/CCN1CCN(CC1)C	thiothixene	thiothixene	DB01623	5454	1.544	1	0	1.916	2	0	0								Source_bilirubin	Source_OATP1B1_DeBruyn	Source_OATP1B1_Karlgren									Source_OATP1B3_DeBruyn		70.520996	4	0	12	59	0	4	30	24	93.397682	1.5830115	0	23	0	0	29	3
261	O1c2c3c4c(c(O)c2C)c(O)c(NC(=O)/C(=C\C=C/C(C)C(O)C(C)C(O)C(C)C(OC(=O)C)C(C)C(OC)\C=C/O[C@]1(C)C3=O)/C)c1n2c(nc14)C=C(C=C2)C	rifaximin	rifaximin	DB01220	6436173	5.9840002	6	1	5.9920001	6	1	0								Source_bilirubin	Source_OATP1B1_DeBruyn	Source_OATP1B1_Karlgren									Source_OATP1B3_DeBruyn		121.80844	11	0	13	108	5	16	57	38	164.09615	1.5194087	0	43	0	0	51	3
262	FC(F)(F)c1ccc(cc1)/C(=N/OCCN)/CCCCOC	fluvoxamine	fluvoxamine	DB00176	3404	0.10100001	0	0	0.20099998	0	0	0						43.799999	Non-Inhibitor	Source_bilirubin	Source_OATP1B1_DeBruyn	Source_OATP1B1_Karlgren						29.200001	0	Non-Inhibitor	Source_OATP1B3_DeBruyn	Source_OATP1B3_Karlgren	45.877651	3	0	6	43	1	4	22	17	73.732475	1.7147087	0	15	0	3	21	2
263	Fc1ccc(cc1)-c1c2c(n(C(C)C)c1\C=C\C(O)CC(O)CC(O)=O)cccc2	fluvastatin	fluvastatin	DB01095	3403	2.832	3	1	3.6500001	3	1	0						80.099998	Inhibitor	Source_bilirubin	Source_OATP1B1_DeBruyn	Source_OATP1B1_Karlgren						76	1	Inhibitor	Source_OATP1B3_DeBruyn	Source_OATP1B3_Karlgren	64.44162	4	0	15	56	4	8	30	24	84.961342	1.5171669	0	24	0	1	26	1
264	FC(F)(F)c1cc(NC(=O)C(C)C)ccc1[N+](=O)[O-]	flutamide	flutamide	DB00499	3397	0.10300004	0	0	0.20300001	0	0	0						6.8000002	Non-Inhibitor	Source_bilirubin	Source_OATP1B1_DeBruyn	Source_OATP1B1_Karlgren						9	0	Non-Inhibitor	Source_OATP1B3_DeBruyn	Source_OATP1B3_Karlgren	32.971722	1	0	6	30	1	2	19	14	59.589447	1.9863149	0	11	0	3	11	2
265	Fc1cc(ccc1-c1ccccc1)C(C(O)=O)C	flurbiprofen	flurbiprofen	DB00712	3394	0.00099998713	0	0	0.00099998713	0	0	0	227.02231	0	Non-Inhibitor	unavailable				Source_bilirubin	Source_OATP1B1_DeBruyn	Source_OATP1B1_Karlgren	98.277664	0	Non-Inhibitor	unavailable					Source_OATP1B3_DeBruyn		37.229309	2	0	12	31	2	4	18	15	44.87101	1.4474519	0	15	0	1	13	0
266	Clc1cc2c(N(CCN(CC)CC)C(=O)CN=C2c2ccccc2F)cc1	flurazepam	flurazepam	DB00690	3393	1.408	2	0	0.40599996	0	0	0								Source_bilirubin	Source_OATP1B1_DeBruyn	Source_OATP1B1_Karlgren									Source_OATP1B3_DeBruyn		59.135239	3	0	12	50	0	3	27	21	81.157333	1.6231467	0	21	1	1	23	3
267	FC1C2=CC(=O)CC[C@@]2(C2C(C1)C1CC3OC(O[C@@]3(C(=O)CO)[C@]1(CC2O)C)(C)C)C	flurandrenolone	flurandrenolone	DB00846	3392	2.3610001	3	1	0.21300006	0	0	0	129.23216	0	Non-Inhibitor	unavailable				Source_bilirubin	Source_OATP1B1_DeBruyn	Source_OATP1B1_Karlgren	99.161201	0	Non-Inhibitor	unavailable					Source_OATP1B3_DeBruyn		69.613167	6	0	0	64	2	8	31	22	91.986122	1.4372832	0	24	0	1	33	0
268	F[C@@]12C(C3CC[C@@](O)(C)[C@]3(CC1O)C)CCC1=CC(=O)CC[C@@]12C	fluoxymesterone	fluoxymesterone	DB01185	3387	0.95000005	1	0	0.50399995	0	0	0								Source_bilirubin	Source_OATP1B1_DeBruyn	Source_OATP1B1_Karlgren									Source_OATP1B3_DeBruyn		57.499996	3	0	0	53	2	5	24	20	71.504883	1.3491488	0	20	0	1	29	0
269	FC(F)(F)c1ccc(OC(CCNC)c2ccccc2)cc1	fluoxetine	fluoxetine	DB00472	3386	0.10100001	0	0	0.70100003	0	0	0	55.322914	0	Non-Inhibitor	unavailable		21.799999	Non-Inhibitor	Source_bilirubin	Source_OATP1B1_DeBruyn	Source_OATP1B1_Karlgren	77.221878	0	Non-Inhibitor	unavailable		14.3	0	Non-Inhibitor	Source_OATP1B3_DeBruyn	Source_OATP1B3_Karlgren	45.495274	2	0	12	40	1	3	22	20	63.576717	1.5894179	0	17	0	3	18	1
270	FC1=CNC(=O)NC1=O	5-fluorouracil	5-fluorouracil	DB00544	3385	0.00099998713	0	0	0.003000021	0	0	0	86.835358	0	Non-Inhibitor	unavailable				Source_bilirubin	Source_OATP1B1_DeBruyn	Source_OATP1B1_Karlgren	91.170441	0	Non-Inhibitor	unavailable					Source_OATP1B3_DeBruyn		13.401379	2	0	0	12	2	4	9	3	26.264662	2.1887219	0	4	0	1	3	2
271	F[C@]12C(CC(C3=CC(=O)C=C[C@]13C)C)C1CC[C@](O)(C(=O)C)[C@]1(CC2O)C	fluorometholone	fluorometholone	DB00324	3384	0.32500002	0	0	0.14700001	0	0	0	85.712616	0	Non-Inhibitor	unavailable				Source_bilirubin	Source_OATP1B1_DeBruyn	Source_OATP1B1_Karlgren	105.67286	0	Non-Inhibitor	unavailable					Source_OATP1B3_DeBruyn		61.821999	4	0	0	56	2	6	27	21	78.222931	1.3968381	0	22	0	1	29	0
272	s1cc(nc1)-c1[nH]c2c(n1)cccc2	thiabendazole	thiabendazole	DB00730	5430	0.00099998713	0	0	0.0040000081	0	0	0	76.74604	0	Non-Inhibitor	unavailable				Source_bilirubin	Source_OATP1B1_DeBruyn	Source_OATP1B1_Karlgren	94.355309	0	Non-Inhibitor	unavailable					Source_OATP1B3_DeBruyn		28.46755	3	0	14	21	2	5	14	10	34.613014	1.6482387	0	10	0	0	7	3
273	FC1C2=CC(=O)C=C[C@]2(C)[C@]2(F)C(C1)C1CC3OC(O[C@@]3(C(=O)CO)[C@]1(CC2O)C)(C)C	fluocinolone acetonide	fluocinolone acetonide	DB00591	3381	1.5830001	1	0	1.3840001	1	0	0								Source_bilirubin	Source_OATP1B1_DeBruyn	Source_OATP1B1_Karlgren									Source_OATP1B3_DeBruyn		68.169792	6	0	0	62	2	8	32	23	94.404579	1.5226545	0	24	0	2	30	0
274	FC1C2=CC(=O)C=C[C@@]2(C2C(C1)C1CC3OC(O[C@@]3(C(=O)CO)[C@]1(CC2O)C)(C)C)C	flunisolide	flunisolide	DB00180	3379	0.88200009	0	0	1.2010001	1	0	0	55.066975	0	Non-Inhibitor	unavailable				Source_bilirubin	Source_OATP1B1_DeBruyn	Source_OATP1B1_Karlgren	77.489418	0	Non-Inhibitor	unavailable					Source_OATP1B3_DeBruyn		68.279587	6	0	0	62	2	8	31	22	90.031212	1.4521163	0	24	0	1	31	0
275	O=C1NC(=O)CCC1N1C(=O)c2c(cccc2)C1=O	thalidomide	thalidomide	DB01041	5426	0	0	0	0.00099998713	0	0	1	82.939186	0	Non-Inhibitor	unavailable				Source_bilirubin	Source_OATP1B1_DeBruyn	Source_OATP1B1_Karlgren	101.03469	0	Non-Inhibitor	unavailable					Source_OATP1B3_DeBruyn		34.955929	4	0	6	29	1	5	19	9	49.55645	1.7088431	0	13	0	0	10	2
276	O=C(N)c1cc2c3CC(NC)CCc3[nH]c2cc1	frovatriptan	frovatriptan	DB00998	77992	0.10000002	0	0	0.003000021	0	0	0								Source_bilirubin	Source_OATP1B1_DeBruyn	Source_OATP1B1_Karlgren									Source_OATP1B3_DeBruyn		40.07748	2	0	9	35	3	5	18	13	51.980183	1.4851481	0	14	0	0	17	3
277	FC1C2=CC(=O)C=C[C@]2(C)[C@]2(F)C(C1)C1CC(C)[C@](O)(C(=O)CO)[C@]1(CC2O)C	flumethasone	flumethasone		3375	0.22499999	0	0	0.1360001	0	0	0	84.887566	0	Non-Inhibitor	unavailable				Source_bilirubin	Source_OATP1B1_DeBruyn	Source_OATP1B1_Karlgren	135.84341	0	Non-Inhibitor	unavailable					Source_OATP1B3_DeBruyn		62.514202	5	0	0	57	3	8	29	22	86.151657	1.5114325	0	22	0	2	28	0
278	Fc1cc2c(-n3c(CN(C)C2=O)c(nc3)C(OCC)=O)cc1	flumazenil	flumazenil	DB01205	3373	0	0	0	0.00099998713	0	0	0								Source_bilirubin	Source_OATP1B1_DeBruyn	Source_OATP1B1_Karlgren									Source_OATP1B3_DeBruyn		41.9981	3	0	11	36	0	3	22	13	64.701195	1.7972555	0	15	0	1	14	3
279	S1c2c(N(c3c1cccc3)CCCN1CCN(CC1)CCO)cc(cc2)C(F)(F)F	fluphenazine	fluphenazine	DB00623	3372	1.9209999	2	0	0.22700006	0	0	0	153.09795	0	Non-Inhibitor	unavailable				Source_bilirubin	Source_OATP1B1_DeBruyn	Source_OATP1B1_Karlgren	93.029228	0	Non-Inhibitor	unavailable					Source_OATP1B3_DeBruyn		64.729614	3	0	12	56	1	4	30	26	95.383171	1.7032709	0	22	0	3	26	3
280	N1CCN=C1C1CCCc2c1cccc2	Tetrahydrozoline hydrochloride	soothe		5419	0.00099998713	0	0	0.003000021	0	0	0	84.383179	0	Non-Inhibitor	unavailable				Source_bilirubin	Source_OATP1B1_DeBruyn	Source_OATP1B1_Karlgren	100.60633	0	Non-Inhibitor	unavailable					Source_OATP1B3_DeBruyn		35.748688	1	0	6	31	1	2	15	12	39.474369	1.2733668	0	13	0	0	16	2
281	O1c2c3c4c(c(O)c2C)c(O)c(NC(=O)/C(=C\C=C\[C@H](C)[C@H](O)[C@@H](C)[C@@H](O)[C@@H](C)[C@H](OC(=O)C)[C@H](C)[C@@H](OC)\C=C\O[C@]1(C)C3=O)/C)c(\C=N\N1CCN(CC1)C1CCCC1)c4O	rifapentine	rifapentine	DB01201	6323497	5.9969997	6	1	5.796	6	1	1								Source_bilirubin	Source_OATP1B1_DeBruyn	Source_OATP1B1_Karlgren									Source_OATP1B3_DeBruyn		139.41875	13	0	10	127	6	19	63	42	191.47772	1.5076987	0	47	0	0	64	4
282	P(OCC1OC(n2c3nc(F)nc(N)c3nc2)C(O)C1O)(O)(O)=O	fludarabine	fludarabine	DB01073	3367	1.4039999	1	0	0.013999999	0	0	0								Source_bilirubin	Source_OATP1B1_DeBruyn	Source_OATP1B1_Karlgren									Source_OATP1B3_DeBruyn		41.569309	10	0	9	37	6	16	24	6	80.163651	2.1665852	0	10	0	1	13	5
283	FC1=CNC(=O)N=C1N	5-fluorocytosine	5-fluorocytosine	DB01099	3366	0.00099998713	0	0	0.0059999824	0	0	0								Source_bilirubin	Source_OATP1B1_DeBruyn	Source_OATP1B1_Karlgren									Source_OATP1B3_DeBruyn		14.366172	2	0	0	13	2	4	9	3	27.350828	2.10391	0	4	0	1	4	3
284	Fc1cc(F)ccc1C(O)(Cn1ncnc1)Cn1ncnc1	fluconazole	fluconazole	DB00196	3365	0.00099998713	0	0	0.00099998713	0	0	0						7.4000001	Non-Inhibitor	Source_bilirubin	Source_OATP1B1_DeBruyn	Source_OATP1B1_Karlgren						7.5	0	Non-Inhibitor	Source_OATP1B3_DeBruyn	Source_OATP1B3_Karlgren	39.397514	5	0	16	34	1	6	22	11	64.338692	1.8923146	0	13	0	2	12	6
285	OC1=C(C(=O)N)C(=O)[C@]2(O)C(CC3C(=C2O)C(=O)c2c(cccc2O)[C@]3(O)C)C1N(C)C	tetracycline	tetracycline	DB00759	5412	0.023000002	0	0	0.051999986	0	0	0	118.05474	0	Non-Inhibitor	unavailable		22.1	Non-Inhibitor	Source_bilirubin	Source_OATP1B1_DeBruyn	Source_OATP1B1_Karlgren	97.717407	0	Non-Inhibitor	unavailable		29.5	0	Non-Inhibitor	Source_OATP1B3_DeBruyn	Source_OATP1B3_Karlgren	63.339031	9	0	6	56	8	17	32	19	91.065277	1.6261657	0	22	0	0	24	2
286	S(C=1C(C2N(C(=O)C2C(O)C)C=1C(O)=O)C)C1CC(NC1)C(=O)N(C)C	meropenem	meropenem	DB00760	60707	0.20099998	0	0	0.0029999614	0	0	0								Source_bilirubin	Source_OATP1B1_DeBruyn	Source_OATP1B1_Karlgren									Source_OATP1B3_DeBruyn		56.799824	6	0	0	51	4	10	26	15	87.345894	1.7126645	0	17	0	0	25	3
287	OC1CCC2C3C(CC[C@]12C)[C@@]1(C(=CC(=O)CC1)CC3)C	testosterone	testosterone	DB00624	5408	0.10400003	0	0	0	0	0	0	79.993309	0	Non-Inhibitor	unavailable		33.200001	Non-Inhibitor	Source_bilirubin	Source_OATP1B1_DeBruyn	Source_OATP1B1_Karlgren	92.191895	0	Non-Inhibitor	unavailable		37.400002	0	Non-Inhibitor	Source_OATP1B3_DeBruyn	Source_OATP1B3_Karlgren	53.714203	2	0	0	49	1	3	21	18	57.804222	1.179678	0	19	0	0	28	0
288	Clc1cc(Cl)ccc1[C@@]1(OC(CO1)COc1ccc(N2CCN(CC2)C(C)C)cc1)Cn1ncnc1	terconazole	terconazole	DB00251	5404	4.5300002	5	1	3.3859999	3	1	0								Source_bilirubin	Source_OATP1B1_DeBruyn	Source_OATP1B1_Karlgren									Source_OATP1B3_DeBruyn		78.696587	6	0	17	67	0	6	36	25	112.27193	1.6757004	0	26	2	0	31	5
289	FC(F)(F)COc1ccc(OCC(F)(F)F)cc1C(=O)NCC1NCCCC1	flecainide	flecainide	DB01195	3355	1.824	2	0	1.24	0	0	0								Source_bilirubin	Source_OATP1B1_DeBruyn	Source_OATP1B1_Karlgren									Source_OATP1B3_DeBruyn		51.203861	4	0	6	48	2	6	28	22	89.888107	1.8726689	0	17	0	6	20	2
290	N(Cc1c2c(ccc1)cccc2)(C\C=C\C#CC(C)(C)C)C	terbinafine	terbinafine	DB00857	5402	1.6	1	0	0.40100002	0	0	0								Source_bilirubin	Source_OATP1B1_DeBruyn	Source_OATP1B1_Karlgren									Source_OATP1B3_DeBruyn		54.729824	1	0	10	47	0	1	22	21	52.730606	1.1219277	0	21	0	0	25	1
291	O1CCCC1C(=O)N1CCN(CC1)c1nc(N)c2cc(OC)c(OC)cc2n1	terazosin	terazosin	DB01162	5401	0.61600006	0	0	0.389	0	0	0								Source_bilirubin	Source_OATP1B1_DeBruyn	Source_OATP1B1_Karlgren									Source_OATP1B3_DeBruyn		58.817825	6	0	10	53	1	7	28	16	87.163116	1.644587	0	19	0	0	25	5
292	O(C)c1cc2c(cc(cc2)C(C(O)=O)C)cc1	naproxen	naproxen	DB00788	1302	0.10099999	0	0	0.00099998713	0	0	0	114.77362	0	Non-Inhibitor	unavailable				Source_bilirubin	Source_OATP1B1_DeBruyn	Source_OATP1B1_Karlgren	103.46221	0	Non-Inhibitor	unavailable					Source_OATP1B3_DeBruyn		36.381104	3	0	10	31	2	5	17	13	42.219261	1.3619117	0	14	0	0	14	0
293	OC(C1CCN(CC1)CCCC(O)c1ccc(cc1)C(C(O)=O)(C)C)(c1ccccc1)c1ccccc1	fexofenadine	fexofenadine	DB00950	3348	5.342	6	1	5.8049998	6	1	0						28.9	Non-Inhibitor	Source_bilirubin	Source_OATP1B1_DeBruyn	Source_OATP1B1_Karlgren						6	0	Non-Inhibitor	Source_OATP1B3_DeBruyn	Source_OATP1B3_Karlgren	86.632927	5	0	18	76	4	9	37	31	100.71181	1.3251554	0	32	0	0	39	1
294	s1cc(nc1N)/C(=N/OC)/C(=O)NC1C2SCC(COC)=C(N2C1=O)C(O)=O	cefpodoxime	cefpodoxime	DB01416	54547	0.0019999743	0	0	0.0059999228	0	0	0								Source_bilirubin	Source_OATP1B1_DeBruyn	Source_OATP1B1_Karlgren									Source_OATP1B3_DeBruyn		53.847481	7	0	5	45	4	11	28	12	89.923744	1.9983054	0	15	0	0	17	5
295	O=C1n2c(N=NN1C)c(nc2)C(=O)N	temozolomide	temozolomide	DB00853	5394	0.00099998713	0	0	0.0019999743	0	0	0								Source_bilirubin	Source_OATP1B1_DeBruyn	Source_OATP1B1_Karlgren									Source_OATP1B3_DeBruyn		22.764757	5	0	5	20	1	6	14	2	37.909237	1.8954618	0	6	0	0	6	6
296	O=C(N(C1CCN(CC1)CCc1ccccc1)c1ccccc1)CC	fentanyl	fentanyl	DB00813	3345	0.40199998	0	0	0.20199996	0	0	0						-53.299999	Non-Inhibitor	Source_bilirubin	Source_OATP1B1_DeBruyn	Source_OATP1B1_Karlgren						22.6	0	Non-Inhibitor	Source_OATP1B3_DeBruyn	Source_OATP1B3_Karlgren	60.392204	2	0	12	53	0	2	25	21	68.866348	1.2993652	0	22	0	0	28	2
297	Clc1cc2c(N(C)C(=O)C(O)N=C2c2ccccc2)cc1	temazepam	temazepam	DB00231	5391	0.30300003	0	0	0.30199999	0	0	0								Source_bilirubin	Source_OATP1B1_DeBruyn	Source_OATP1B1_Karlgren									Source_OATP1B3_DeBruyn		42.812309	3	0	12	34	1	4	21	14	56.868019	1.6725888	0	16	1	0	13	2
298	O(c1cc(ccc1)C(C(O)=O)C)c1ccccc1	fenoprofen	fenoprofen	DB00573	3342	0.00099998713	0	0	0.0019999743	0	0	0	160.19301	0	Non-Inhibitor	unavailable				Source_bilirubin	Source_OATP1B1_DeBruyn	Source_OATP1B1_Karlgren	96.365837	0	Non-Inhibitor	unavailable					Source_OATP1B3_DeBruyn		38.141102	2	0	12	32	2	4	18	14	43.338783	1.354337	0	15	0	0	14	0
299	Clc1c2c(cc(O)c1O)C(CNCC2)c1ccc(O)cc1	fenoldopam	fenoldopam	DB00800	3340	0.505	0	0	0.51600003	0	0	0								Source_bilirubin	Source_OATP1B1_DeBruyn	Source_OATP1B1_Karlgren									Source_OATP1B3_DeBruyn		44.514687	4	0	12	37	4	8	21	17	59.994888	1.6214834	0	16	1	0	16	1
300	Clc1ccc(cc1)C(=O)c1ccc(OC(C(OC(C)C)=O)(C)C)cc1	fenofibrate	fenofibrate	DB01039	3339	0.30600005	0	0	0.10800004	0	0	0						5.4000001	Non-Inhibitor	Source_bilirubin	Source_OATP1B1_DeBruyn	Source_OATP1B1_Karlgren						-10.8	0	Non-Inhibitor	Source_OATP1B3_DeBruyn	Source_OATP1B3_Karlgren	54.590652	3	0	12	46	0	3	25	19	67.406624	1.4653614	0	20	1	0	21	0
301	O=C1NC(=O)CCC1N1Cc2c(cccc2N)C1=O	lenalidomide	lenalidomide	DB00480	216326	0.20099998	0	0	0.0019999743	0	0	1								Source_bilirubin	Source_OATP1B1_DeBruyn	Source_OATP1B1_Karlgren									Source_OATP1B3_DeBruyn		37.254311	3	0	6	32	2	5	19	10	54.278793	1.6962123	0	13	0	0	13	3
302	S1CCC(c2cc(ccc12)C#Cc1ncc(cc1)C(OCC)=O)(C)C	tazarotene	tazarotene	DB00799	5381	0.60100001	0	0	0.20299995	0	0	0								Source_bilirubin	Source_OATP1B1_DeBruyn	Source_OATP1B1_Karlgren									Source_OATP1B3_DeBruyn		56.566654	2	0	12	46	0	2	25	21	67.606522	1.4697069	0	21	0	0	21	1
303	Fc1cc2c(N(C=C(C(O)=O)C2=O)C2CC2)c(OC)c1N1CC(NCC1)C	gatifloxacin	gatifloxacin	DB01044	5379	0.0090000033	0	0	0.125	0	0	0	121.88831	0	Non-Inhibitor	unavailable				Source_bilirubin	Source_OATP1B1_DeBruyn	Source_OATP1B1_Karlgren	96.607948	0	Non-Inhibitor	unavailable					Source_OATP1B3_DeBruyn		55.174446	5	0	6	49	3	8	27	18	83.547775	1.7050567	0	19	0	1	22	3
304	O(CCN(C)C)c1ccc(cc1)\C(=C(\CC)/c1ccccc1)\c1ccccc1	tamoxifen	tamoxifen	DB00675	5376	0.80599999	0	0	0.30900002	0	0	0						25.6	Non-Inhibitor	Source_bilirubin	Source_OATP1B1_DeBruyn	Source_OATP1B1_Karlgren						28.5	0	Non-Inhibitor	Source_OATP1B3_DeBruyn	Source_OATP1B3_Karlgren	66.999001	2	0	18	57	0	2	28	26	69.381851	1.2172254	0	26	0	0	29	1
305	s1cc(nc1\N=C(\N)/N)CSCC/C(=N/S(=O)(=O)N)/N	famotidine	famotidine	DB00927	3325	0.50300002	0	0	0.034999967	0	0	0								Source_bilirubin	Source_OATP1B1_DeBruyn	Source_OATP1B1_Karlgren									Source_OATP1B3_DeBruyn		42.085896	5	0	5	35	4	9	20	7	70.515175	2.0147192	0	8	0	0	15	7
306	O(C(=O)C)CC(CCn1c2nc(ncc2nc1)N)COC(=O)C	famciclovir	famciclovir	DB00426	3324	0.80300003	1	0	0.208	0	0	1	68.220108	0	Non-Inhibitor	unavailable				Source_bilirubin	Source_OATP1B1_DeBruyn	Source_OATP1B1_Karlgren	68.054161	0	Non-Inhibitor	unavailable					Source_OATP1B3_DeBruyn		46.017067	5	0	9	42	1	6	23	9	72.854103	1.7346214	0	14	0	0	19	5
307	s1cccc1C(=O)c1ccc(cc1)C(C(O)=O)C	suprofen	suprofen	DB00870	5359	0.00099998713	0	0	0.00099998713	0	0	0	108.54244	0	Non-Inhibitor	unavailable				Source_bilirubin	Source_OATP1B1_DeBruyn	Source_OATP1B1_Karlgren	96.208916	0	Non-Inhibitor	unavailable					Source_OATP1B3_DeBruyn		37.947517	3	0	11	30	2	5	18	13	46.129311	1.5376437	0	14	0	0	12	0
308	S(=O)(=O)(NC)Cc1cc2c([nH]cc2CCN(C)C)cc1	sumatriptan	sumatriptan	DB00669	5358	0.10099999	0	0	0.00099998713	0	0	0								Source_bilirubin	Source_OATP1B1_DeBruyn	Source_OATP1B1_Karlgren									Source_OATP1B3_DeBruyn		46.446651	3	0	9	41	2	5	20	14	67.363113	1.6430026	0	14	0	0	21	3
309	Clc1ccc(cc1)C1CCC(CC1)C1=C(O)C(=O)c2c(cccc2)C1=O	atovaquone	atovaquone	DB01117	74989	1.419	2	0	0.33399999	0	0	0	89.042305	0	Non-Inhibitor	unavailable				Source_bilirubin	Source_OATP1B1_DeBruyn	Source_OATP1B1_Karlgren	81.94474	0	Non-Inhibitor	unavailable					Source_OATP1B3_DeBruyn		55.975067	3	0	12	45	2	5	26	21	63.560383	1.4124529	0	22	1	0	19	0
310	O1CCc2c([nH]c3c2cccc3CC)C1(CC(O)=O)CC	etodolac	etodolac	DB00749	3308	0.80300003	1	0	0.0070000291	0	0	0	68.273193	0	Non-Inhibitor	unavailable				Source_bilirubin	Source_OATP1B1_DeBruyn	Source_OATP1B1_Karlgren	103.62451	0	Non-Inhibitor	unavailable					Source_OATP1B3_DeBruyn		47.428654	3	0	9	42	3	6	21	16	59.99691	1.4284979	0	17	0	0	21	1
311	Fc1cc2c(nc1N1CC(CN)/C(=N/OC)/C1)N(C=C(C(O)=O)C2=O)C1CC1	gemifloxacin	gemifloxacin	DB01155	72938	0.11899996	0	0	0.27699995	0	0	1	102.71088	0	Non-Inhibitor	unavailable				Source_bilirubin	Source_OATP1B1_DeBruyn	Source_OATP1B1_Karlgren	108.78091	0	Non-Inhibitor	unavailable					Source_OATP1B3_DeBruyn		54.280861	6	0	6	48	3	9	28	14	86.971344	1.8119031	0	18	0	1	20	5
312	n1c(N)c2nc(-c3ccccc3)c(nc2nc1N)N	triamterene	triamterene	DB00384	5546	0.10599998	0	0	0.068000019	0	0	0	78.626877	0	Non-Inhibitor	unavailable				Source_bilirubin	Source_OATP1B1_DeBruyn	Source_OATP1B1_Karlgren	69.605499	0	Non-Inhibitor	unavailable					Source_OATP1B3_DeBruyn		36.154724	4	0	16	30	3	7	19	8	46.481937	1.5493978	0	12	0	0	11	7
313	S(=O)(C)c1ccc(cc1)\C=C\1/c2c(cc(F)cc2)C(CC(O)=O)=C/1C	sulindac	sulindac	DB00605	5352	0.90900004	0	0	0.21000004	0	0	0	240.62604	0	Non-Inhibitor	unavailable				Source_bilirubin	Source_OATP1B1_DeBruyn	Source_OATP1B1_Karlgren	88.54879	0	Non-Inhibitor	unavailable					Source_OATP1B3_DeBruyn		52.398479	3	0	12	42	2	5	25	20	65.797012	1.5665956	0	20	0	1	17	0
314	S(=O)(=O)(Nc1onc(C)c1C)c1ccc(N)cc1	sulfisoxazole	sulfisoxazole	DB00263	5344	0.00099998713	0	0	0.0019999743	0	0	0	78.990509	0	Non-Inhibitor	unavailable				Source_bilirubin	Source_OATP1B1_DeBruyn	Source_OATP1B1_Karlgren	90.158348	0	Non-Inhibitor	unavailable					Source_OATP1B3_DeBruyn		36.634308	3	0	11	31	2	5	18	10	57.910847	1.8680918	0	11	0	0	13	3
315	Cl\C(\Cl)=C\C1C(C)(C)C1C(OCc1cc(Oc2ccccc2)ccc1)=O	permethrin	permethrin	DB04930	40159	0.10600007	0	0	0.40900004	0	0	0								Source_bilirubin	Source_OATP1B1_DeBruyn	Source_OATP1B1_Karlgren									Source_OATP1B3_DeBruyn		57.061859	1	0	12	46	0	1	26	21	68.651733	1.492429	0	21	2	0	20	0
316	S(=O)(CCC1C(=O)N(N(C1=O)c1ccccc1)c1ccccc1)c1ccccc1	sulfinpyrazone	sulfinpyrazone	DB01138	5342	2.0509999	2	0	2.763	3	1	0	55.19162	0	Non-Inhibitor	unavailable				Source_bilirubin	Source_OATP1B1_DeBruyn	Source_OATP1B1_Karlgren	43.926701	1	Inhibitor	unavailable					Source_OATP1B3_DeBruyn		61.321861	3	0	18	49	0	3	29	21	77.885406	1.5894982	0	23	0	0	20	2
317	OC1=C(C(=O)N)C(=O)[C@]2(O)C(C1N(C)C)C(O)C1C(=C2O)C(=O)c2c(cccc2O)[C@]1(O)C	oxytetracycline	oxytetracycline	DB00595	4645	0.013000011	0	0	0.032000005	0	0	0	61.855301	0	Non-Inhibitor	unavailable				Source_bilirubin	Source_OATP1B1_DeBruyn	Source_OATP1B1_Karlgren	95.202637	0	Non-Inhibitor	unavailable					Source_OATP1B3_DeBruyn		64.141029	10	0	6	57	9	19	33	19	93.798813	1.6455932	0	22	0	0	24	2
318	O=C1N(CC)C(=O)NC1c1ccccc1	ethotoin	ethotoin	DB00754	3292	0.00099998713	0	0	0.00099998713	0	0	0								Source_bilirubin	Source_OATP1B1_DeBruyn	Source_OATP1B1_Karlgren									Source_OATP1B3_DeBruyn		31.165516	2	0	6	27	1	3	15	9	43.308666	1.6040246	0	11	0	0	12	2
319	O=C1NC(=O)CC1(CC)C	ethosuximide	ethosuximide	DB00593	3291	0.00099998713	0	0	0.00099998713	0	0	0	137.47296	0	Non-Inhibitor	unavailable				Source_bilirubin	Source_OATP1B1_DeBruyn	Source_OATP1B1_Karlgren	102.85549	0	Non-Inhibitor	unavailable					Source_OATP1B3_DeBruyn		22.358723	2	0	0	21	1	3	10	5	32.533432	1.5492111	0	7	0	0	11	1
320	Oc1ccc(cc1)/C(=C(\CC)/c1ccc(O)cc1)/CC	estrogen	estrogen		3285	2.201	3	1	1.605	1	0	0						62.099998	Inhibitor	Source_bilirubin	Source_OATP1B1_DeBruyn	Source_OATP1B1_Karlgren						31.1	0	Non-Inhibitor	Source_OATP1B3_DeBruyn	Source_OATP1B3_Karlgren	46.619862	2	0	12	40	2	4	20	18	49.379913	1.2344978	0	18	0	0	20	0
321	Fc1cc\2c(NC(=O)/C/2=C\c2[nH]c(C)c(C(=O)NCCN(CC)CC)c2C)cc1	Sunitinib	su11248	DB01268	5329102	1.192	0	0	1.9860001	2	0	0								Source_bilirubin	Source_OATP1B1_DeBruyn	Source_OATP1B1_Karlgren									Source_OATP1B3_DeBruyn		63.284412	3	0	11	56	3	6	29	21	88.72242	1.5843289	0	22	0	1	27	4
322	OCC(NCCNC(CC)CO)CC	ethambutol	ethambutol	DB00330	3279	0.00099998713	0	0	0.0049999952	0	0	0	71.565178	0	Non-Inhibitor	unavailable				Source_bilirubin	Source_OATP1B1_DeBruyn	Source_OATP1B1_Karlgren	86.343796	0	Non-Inhibitor	unavailable					Source_OATP1B3_DeBruyn		37.407032	4	0	0	38	4	8	14	10	52.162865	1.372707	0	10	0	0	24	2
323	Clc1c(Cl)c(OCC(O)=O)ccc1C(=O)C(CC)=C	ethacrynic acid	ethacrynic acid	DB00903	3278	0.00099998713	0	0	0.0019999743	0	0	0	171.76636	0	Non-Inhibitor	unavailable				Source_bilirubin	Source_OATP1B1_DeBruyn	Source_OATP1B1_Karlgren	111.80454	0	Non-Inhibitor	unavailable					Source_OATP1B3_DeBruyn		38.449516	4	0	6	31	2	6	19	13	52.454819	1.692091	0	13	2	0	12	0
324	ON1C(N)=CC(=NC1=N)N1CCCCC1	minoxidil	minoxidil	DB00350	4201	0.00099998713	0	0	0.0029999614	0	0	0								Source_bilirubin	Source_OATP1B1_DeBruyn	Source_OATP1B1_Karlgren									Source_OATP1B3_DeBruyn		32.143894	3	0	0	30	3	6	15	6	48.464394	1.6154798	0	9	0	0	15	5
325	S(=O)(=O)(NC(=O)C)c1ccc(N)cc1	region	region	DB00634	5320	0.10099999	0	0	0.00099998713	0	0	0								Source_bilirubin	Source_OATP1B1_DeBruyn	Source_OATP1B1_Karlgren									Source_OATP1B3_DeBruyn		28.253929	3	0	6	24	2	5	14	7	46.06493	1.9193722	0	8	0	0	10	2
326	Clc1cc(Cl)ccc1C(SCc1ccc(Cl)cc1)Cn1ccnc1	sulconazole	sulconazole		5318	0.90500003	1	0	0.60500002	0	0	0	116.17815	0	Non-Inhibitor	unavailable				Source_bilirubin	Source_OATP1B1_DeBruyn	Source_OATP1B1_Karlgren	107.55209	0	Non-Inhibitor	unavailable					Source_OATP1B3_DeBruyn		53.321896	1	0	17	39	0	1	24	21	65.713791	1.6849689	0	18	3	0	15	2
327	O(C(OCC)=O)C1(CCC2C3C(C4(C(=CC(=O)C=C4)CC3)C)C(O)CC12C)C(=O)COC(=O)CC	prednicarbate	prednicarbate	DB01130	52421	5.8309999	6	1	5.4169998	6	1	0								Source_bilirubin	Source_OATP1B1_DeBruyn	Source_OATP1B1_Karlgren									Source_OATP1B3_DeBruyn		77.940552	5	0	0	71	1	6	35	23	98.132782	1.3821518	0	27	0	0	36	0
328	[nH]1cncc1C(C)c1cccc(C)c1C	dexmedetomidine	dexmedetomidine	DB00633	60612	0.00099998713	0	0	0.0019999743	0	0	1								Source_bilirubin	Source_OATP1B1_DeBruyn	Source_OATP1B1_Karlgren									Source_OATP1B3_DeBruyn		35.748688	2	0	11	31	2	4	15	12	39.474369	1.2733668	0	13	0	0	16	2
329	Clc1cc2c(-n3c(nnc3)CN=C2c2ccccc2)cc1	estazolam	estazolam	DB01215	3261	0	0	0	0.0019999743	0	0	0								Source_bilirubin	Source_OATP1B1_DeBruyn	Source_OATP1B1_Karlgren									Source_OATP1B3_DeBruyn		42.074722	3	0	17	32	0	3	21	14	49.946251	1.5608203	0	16	1	0	11	4
330	O1C(OC2C(O)C(OC3OCC(O)(C)C(NC)C3O)C(N)CC2N)C(N)CCC1C(NC)C	gentamicin	gentamicin	DB00798	3467	0.0070000291	0	0	0.01699996	0	0	0	92.285347	0	Non-Inhibitor	unavailable				Source_bilirubin	Source_OATP1B1_DeBruyn	Source_OATP1B1_Karlgren	104.43903	0	Non-Inhibitor	unavailable					Source_OATP1B3_DeBruyn		76.746101	12	0	0	76	8	20	33	19	118.01331	1.5528067	0	21	0	0	43	5
331	O1C(=O)C(C)C(OC2OC(C)C(O)[C@](OC)(C2)C)C(C)C(OC2OC(CC(N(C)C)C2O)C)[C@](O)(CC(C)C(=O)C(C)C(O)[C@@](O)(C)C1CC)C	erythromycin	erythromycin	DB00199	3255	3.4819999	3	1	4.3829999	4	1	0						58.799999	Inhibitor	Source_bilirubin	Source_OATP1B1_DeBruyn	Source_OATP1B1_Karlgren						45.799999	0	Non-Inhibitor	Source_OATP1B3_DeBruyn	Source_OATP1B3_Karlgren	121.32113	13	0	0	118	5	18	51	33	164.86841	1.39719	0	37	0	0	67	1
332	O1C(CC(O)CC1=O)CCC1C2C(=CC(CC2OC(=O)C(CC)(C)C)C)C=CC1C	simvastatin	simvastatin	DB00641	54454	1.7969999	1	0	2.8799999	3	1	0						73.099998	Inhibitor	Source_bilirubin	Source_OATP1B1_DeBruyn	Source_OATP1B1_Karlgren						29.299999	0	Non-Inhibitor	Source_OATP1B3_DeBruyn	Source_OATP1B3_Karlgren	73.348137	3	0	0	68	1	4	30	23	86.820183	1.2767674	0	25	0	0	38	0
333	O1C(CO)C(O)C(O)C(NC(=O)N(N=O)C)C1O	streptozotocin	streptozotocin	DB00428	5300	0.30000001	0	0	0.0019999743	0	0	0	93.432327	0	Non-Inhibitor	unavailable				Source_bilirubin	Source_OATP1B1_DeBruyn	Source_OATP1B1_Karlgren	100.3018	0	Non-Inhibitor	unavailable					Source_OATP1B3_DeBruyn		32.995895	8	0	0	33	5	13	18	6	59.455276	1.801675	0	8	0	0	15	3
334	O1[C@](NC(=O)C2C=C3C(N(C2)C)Cc2c4c3cccc4[nH]c2)(C)C(=O)N2[C@]1(O)C1N(CCC1)C(=O)C2Cc1ccccc1	ergotamine	ergotamine	DB00696	3251	5.3899999	6	1	5.0890002	6	1	0								Source_bilirubin	Source_OATP1B1_DeBruyn	Source_OATP1B1_Karlgren									Source_OATP1B3_DeBruyn		90.927757	6	0	15	78	3	9	43	28	121.05218	1.5519511	0	33	0	0	35	5
335	O1C(CO)C(O)C(O)C(NC)C1OC1[C@@](O)(C=O)C(OC1OC1C(NC(N)=N)C(O)C(NC(N)=N)C(O)C1O)C	streptomycin	streptomycin	DB01082	5297	0.043000042	0	0	0.092000008	0	0	0	87.18364	0	Non-Inhibitor	unavailable				Source_bilirubin	Source_OATP1B1_DeBruyn	Source_OATP1B1_Karlgren	109.18302	0	Non-Inhibitor	unavailable					Source_OATP1B3_DeBruyn		80.288925	15	0	0	79	14	29	40	16	136.9583	1.7336493	0	21	0	0	39	7
336	Clc1ccc(NC(=O)Nc2ccc(Oc3cc(ncc3)C(=O)NC)cc2)cc1C(F)(F)F	Sorafenib	bax	DB00398	216239	4.7779999	5	1	4.631	5	1	0								Source_bilirubin	Source_OATP1B1_DeBruyn	Source_OATP1B1_Karlgren									Source_OATP1B3_DeBruyn		58.285686	3	0	18	48	3	6	32	23	94.329758	1.9652033	0	21	1	3	16	4
337	N(CCN1CCCCCCC1)C(N)=N	guanethidine	guanethidine	DB01170	3518	0.00099998713	0	0	0.010999978	0	0	0								Source_bilirubin	Source_OATP1B1_DeBruyn	Source_OATP1B1_Karlgren									Source_OATP1B3_DeBruyn		36.669445	2	0	0	36	3	5	14	9	46.790524	1.2997367	0	10	0	0	22	4
338	O=C(Nc1cc(Nc2nc(ccn2)-c2cccnc2)c(cc1)C)c1ccc(cc1)CN1CCN(CC1)C	imatinib	imatinib	DB00619	5291	5.1349998	5	1	5.3249998	6	1	0								Source_bilirubin	Source_OATP1B1_DeBruyn	Source_OATP1B1_Karlgren									Source_OATP1B3_DeBruyn		80.212585	6	0	24	68	2	8	37	27	99.834457	1.4681537	0	29	0	0	31	7
339	N12C(c3c(Cc4c1cccc4)cccc3)CN=C2N	epinastine	epinastine	DB00751	3241	0.0040000081	0	0	0.024999976	0	0	0								Source_bilirubin	Source_OATP1B1_DeBruyn	Source_OATP1B1_Karlgren									Source_OATP1B3_DeBruyn		41.461895	1	0	12	34	1	2	19	15	45.61549	1.341632	0	16	0	0	15	3
340	P(O)(O)(=O)COC(CN1C=CC(=NC1=O)N)CO	cidofovir	cidofovir	DB00369	60613	0	0	0	0.0019999743	0	0	0								Source_bilirubin	Source_OATP1B1_DeBruyn	Source_OATP1B1_Karlgren									Source_OATP1B3_DeBruyn		35.157101	7	0	0	32	5	12	18	6	62.432369	1.9510115	0	8	0	0	14	3
341	ClC(F)C(F)(F)OC(F)F	enflurane	enflurane	DB00228	3226	0.10100001	0	0	0.30199999	0	0	0								Source_bilirubin	Source_OATP1B1_DeBruyn	Source_OATP1B1_Karlgren									Source_OATP1B3_DeBruyn		12.380586	1	0	0	12	0	1	10	9	24.655022	2.0545852	0	3	1	5	2	0
342	O(C(=O)C(NC(C(=O)N1CCCC1C(O)=O)C)CCc1ccccc1)CC	enalapril	enalapril	DB00584	3222	0.31600004	0	0	0.032999992	0	0	0						-7.5	Non-Inhibitor	Source_bilirubin	Source_OATP1B1_DeBruyn	Source_OATP1B1_Karlgren						4.0999999	0	Non-Inhibitor	Source_OATP1B3_DeBruyn	Source_OATP1B3_Karlgren	60.080204	5	0	6	55	3	8	27	17	83.320641	1.5149208	0	20	0	0	28	2
343	N(Cc1c2c(ccc1)cccc2)(C\C=C\c1ccccc1)C	naftifine	naftifine	DB00735	47641	1.5999999	1	0	0.30199999	0	0	0								Source_bilirubin	Source_OATP1B1_DeBruyn	Source_OATP1B1_Karlgren									Source_OATP1B3_DeBruyn		52.062653	1	0	16	43	0	1	22	21	48.852055	1.1360942	0	21	0	0	21	1
344	S1SCC(NC(=O)C(NC(=O)C(NC(=O)C(NC(=O)C(NC(=O)C(NC(=O)C(N)Cc2cc3c(cc2)cccc3)C1)Cc1ccc(O)cc1)Cc1c2c([nH]c1)cccc2)CCCCN)C(C)C)C(=O)NC(C(O)C)C(=O)N	lanreotide	lanreotide		365716	4.3379998	4	1	5.4520001	6	1	1								Source_bilirubin	Source_OATP1B1_DeBruyn	Source_OATP1B1_Karlgren									Source_OATP1B3_DeBruyn		166.96872	12	0	25	146	13	25	77	48	244.18924	1.6725291	0	54	0	0	69	11
345	O(CCn1c2c(nc1N1CCCN(CC1)C)cccc2)CC	emedastine	emedastine	DB01084	3219	0.20099999	0	0	0.102	0	0	0								Source_bilirubin	Source_OATP1B1_DeBruyn	Source_OATP1B1_Karlgren									Source_OATP1B3_DeBruyn		52.458618	3	0	9	48	0	3	22	16	68.379898	1.4245813	0	17	0	0	26	4
346	s1cccc1C\C(=C/c1n(Cc2ccc(cc2)C(O)=O)c(nc1)CCCC)\C(O)=O	eprosartan	eprosartan	DB00876	60879	4.0819998	4	1	4.4980001	5	1	0								Source_bilirubin	Source_OATP1B1_DeBruyn	Source_OATP1B1_Karlgren									Source_OATP1B3_DeBruyn		64.791031	5	0	16	54	4	9	30	21	86.682899	1.6052389	0	23	0	0	24	2
347	OC1CC(O)C(\C=C\[C@@](O)(CCCCC)C)C1C\C=C/CCCC(O)=O	Carboprost Tromethamine	15-methyl-pgf2alpha	DB00429	5229711	0.26499999	0	0	0.50700009	0	0	0								Source_bilirubin	Source_OATP1B1_DeBruyn	Source_OATP1B1_Karlgren									Source_OATP1B3_DeBruyn		64.974548	5	0	0	62	5	10	26	20	79.194565	1.2773317	0	21	0	0	36	0
348	O1C(CO)C(O)C(O)C(O)C1OC1C(O)[C@@](OC1CO)(O)CO	lactulose	lactulose	DB00581	87177	0.30000001	0	0	0.0069999695	0	0	0	90.309494	0	Non-Inhibitor	unavailable				Source_bilirubin	Source_OATP1B1_DeBruyn	Source_OATP1B1_Karlgren	104.92373	0	Non-Inhibitor	unavailable					Source_OATP1B3_DeBruyn		44.611446	11	0	0	45	8	19	23	10	67.952599	1.5100577	0	12	0	0	22	0
349	O(C)c1cc2CC(N(Cc2cc1OC)C(=O)C(NC(CCc1ccccc1)C(OCC)=O)C)C(O)=O	moexipril	moexipril	DB00691	91270	3.8179998	3	1	3.642	4	1	0								Source_bilirubin	Source_OATP1B1_DeBruyn	Source_OATP1B1_Karlgren									Source_OATP1B3_DeBruyn		78.004959	7	0	12	70	3	10	36	24	106.04263	1.5148947	0	27	0	0	34	2
350	S(=O)(=O)(Nc1ccc(cc1)C(O)CNC(C)C)C	sotalol	sotalol	DB00489	5253	0.301	0	0	0.0019999743	0	0	0						46.400002	Non-Inhibitor	Source_bilirubin	Source_OATP1B1_DeBruyn	Source_OATP1B1_Karlgren						6.5999999	0	Non-Inhibitor	Source_OATP1B3_DeBruyn	Source_OATP1B3_Karlgren	41.961861	4	0	6	38	3	7	18	12	63.208244	1.6633749	0	12	0	0	20	2
351	P(O)(O)(=O)C(P(O)(O)=O)(O)Cn1ccnc1	zoledronic acid	zoledronic acid	DB00399	68740	0.10099999	0	0	0.10400003	0	0	0								Source_bilirubin	Source_OATP1B1_DeBruyn	Source_OATP1B1_Karlgren									Source_OATP1B3_DeBruyn		30.541929	8	0	5	26	7	15	16	4	53.731026	2.0665779	0	5	0	0	10	2
352	Clc1cc2c(NC(O[C@]2(C#CC2CC2)C(F)(F)F)=O)cc1	efavirenz	efavirenz	DB00625	3203	0.41	0	0	0.10100001	0	0	0						40.900002	Non-Inhibitor	Source_bilirubin	Source_OATP1B1_DeBruyn	Source_OATP1B1_Karlgren						18.200001	0	Non-Inhibitor	Source_OATP1B3_DeBruyn	Source_OATP1B3_Karlgren	37.196136	1	0	6	30	1	2	21	17	58.619537	1.9539845	0	14	1	3	9	1
353	FC(OC(F)F)C(F)(F)F	desflurane	desflurane	DB01189	42113	0.00099998713	0	0	0.0019999743	0	0	0								Source_bilirubin	Source_OATP1B1_DeBruyn	Source_OATP1B1_Karlgren									Source_OATP1B3_DeBruyn		10.757586	1	0	0	12	0	1	10	9	20.754887	1.729574	0	3	0	6	2	0
354	OC(=O)c1ccc(cc1)C(=C)c1cc2c(cc1C)C(CCC2(C)C)(C)C	bexarotene	bexarotene	DB00307	82146	1.637	1	0	0.64100003	0	0	1								Source_bilirubin	Source_OATP1B1_DeBruyn	Source_OATP1B1_Karlgren									Source_OATP1B3_DeBruyn		62.514202	2	0	12	54	2	4	26	23	64.118889	1.1873868	0	24	0	0	28	0
355	P(O)(O)(=O)C(P(O)(O)=O)(O)Cc1cccnc1	risedronate	risedronate	DB00884	5245	0.30199999	0	0	0.10500002	0	0	0								Source_bilirubin	Source_OATP1B1_DeBruyn	Source_OATP1B1_Karlgren									Source_OATP1B3_DeBruyn		33.628723	8	0	6	28	7	15	17	7	55.249222	1.9731865	0	7	0	0	11	1
356	O1C(C)C(O)C(N)C(O)C1OC1\C=C\C=C\C=C\C=C\CC\C=C\C=C\C(C)C(O)C(C)C(OC(=O)CC(O)CC(O)CC(O)CCC(O)C(O)CC(=O)CC(O)C(C(O)=O)C(O)C1)C	nystatin	nystatin	DB00646	3468412	4.954	5	1	3.6819999	3	1	0								Source_bilirubin	Source_OATP1B1_DeBruyn	Source_OATP1B1_Karlgren									Source_OATP1B3_DeBruyn		147.46347	17	0	0	140	13	30	65	43	200.38568	1.4313263	0	47	0	0	75	1
357	O1c2c(cc3c(N(CC)C(=CC3=O)C(O)=O)c2CCC)C(=O)C=C1C(O)=O	nedocromil sodium	nedocromil sodium	DB00716	50294	0.34400007	0	0	0.16600007	0	0	0								Source_bilirubin	Source_OATP1B1_DeBruyn	Source_OATP1B1_Karlgren									Source_OATP1B3_DeBruyn		51.489483	6	0	6	44	4	10	27	15	70.366013	1.5992277	0	19	0	0	17	1
358	O1C(CO)C(O)CC1N1C=C(C)C(=O)NC1=O	thymidine	thymidine		1134	0.10000002	0	0	0.00099998713	0	0	0								Source_bilirubin	Source_OATP1B1_DeBruyn	Source_OATP1B1_Karlgren									Source_OATP1B3_DeBruyn		33.145103	5	0	0	31	3	8	17	7	53.448196	1.7241353	0	10	0	0	14	2
359	O1c2c3c4c(c(O)c2C)c(O)c(NC(=O)/C(=C\C=C\[C@H](C)[C@H](O)[C@@H](C)[C@@H](O)[C@@H](C)[C@H](OC(=O)C)[C@H](C)[C@@H](OC)\C=C\O[C@]1(C)C3=O)/C)c(\C=N\N1CCN(CC1)C)c4O	rifampicin	rifampicin	DB01045	5381226	5.994	6	1	5.9949999	6	1	0								Source_bilirubin	Source_OATP1B1_DeBruyn	Source_OATP1B1_Karlgren									Source_OATP1B3_DeBruyn		128.37799	13	0	10	117	6	19	59	38	179.72084	1.5360756	0	43	0	0	58	4
360	S=C1N=C(Nc2nc[nH]c12)N	6-thioguanine	6-thioguanine	DB00352	5473385	0.0019999743	0	0	0.0090000033	0	0	1								Source_bilirubin	Source_OATP1B1_DeBruyn	Source_OATP1B1_Karlgren									Source_OATP1B3_DeBruyn		20.533964	4	0	5	16	4	8	11	1	29.171078	1.8231924	0	5	0	0	5	5
361	S1SCC(NC(=O)C(NC(=O)C(NC(=O)C(NC(=O)C(NC(=O)C(NC(=O)C(N)Cc2ccccc2)C1)Cc1ccccc1)Cc1c2c([nH]c1)cccc2)CCCCN)C(O)C)C(=O)NC(C(O)C)CO	octreotide	octreotide	DB00104	54374	4.8829999	5	1	5.414	6	1	1								Source_bilirubin	Source_OATP1B1_DeBruyn	Source_OATP1B1_Karlgren									Source_OATP1B3_DeBruyn		155.06834	12	0	21	137	13	25	71	44	229.94104	1.6784017	0	49	0	0	66	10
362	O=C1NC(=NC=2NCC(NC1=2)C(O)C(O)C)N	tetrahydrobiopterin	tetrahydrobiopterin	DB00360	1125	0.60000002	0	0	0.0099999905	0	0	0								Source_bilirubin	Source_OATP1B1_DeBruyn	Source_OATP1B1_Karlgren									Source_OATP1B3_DeBruyn		33.747894	4	0	0	32	6	10	17	6	56.502789	1.7657121	0	9	0	0	15	5
363	S1C2N(C(=O)C2NC(=O)C(NC(=O)N2CCN(CC)C(=O)C2=O)c2ccc(O)cc2)C(C(O)=O)=C(C1)CSc1nnnn1C	cefoperazone	cefoperazone	DB01329	2629	0.81400001	0	0	1.268	0	0	0								Source_bilirubin	Source_OATP1B1_DeBruyn	Source_OATP1B1_Karlgren									Source_OATP1B3_DeBruyn		84.119408	11	0	11	71	5	16	44	20	137.62436	1.9383712	0	25	0	0	27	9
364	Fc1ccc(cc1)C(=O)CCCN1CCC(N2c3c(NC2=O)cccc3)=CC1	droperidol	droperidol	DB00450	3168	1.608	2	0	0.036000013	0	0	0	472.44681	0	Non-Inhibitor	unavailable				Source_bilirubin	Source_OATP1B1_DeBruyn	Source_OATP1B1_Karlgren	147.60692	0	Non-Inhibitor	unavailable					Source_OATP1B3_DeBruyn		58.850445	3	0	12	50	1	4	28	21	79.222931	1.5844586	0	22	0	1	22	3
365	S(=O)(=O)(Nc1ncccn1)c1ccc(N)cc1	sulfadiazine	sulfadiazine	DB00359	5215	0.00099998713	0	0	0.0029999614	0	0	0	90.806999	0	Non-Inhibitor	unavailable				Source_bilirubin	Source_OATP1B1_DeBruyn	Source_OATP1B1_Karlgren	74.078117	0	Non-Inhibitor	unavailable					Source_OATP1B3_DeBruyn		33.171928	4	0	12	27	2	6	17	9	51.943401	1.9238297	0	10	0	0	10	4
366	S(=O)(=O)(N1CCN(CC1)C)c1cc(C=2NC(=O)c3n(nc(c3N=2)CCC)C)c(OCC)cc1	sildenafil	sildenafil	DB00203	5212	1.6289999	0	0	1.0999999	0	0	0						22.200001	Non-Inhibitor	Source_bilirubin	Source_OATP1B1_DeBruyn	Source_OATP1B1_Karlgren						30.799999	0	Non-Inhibitor	Source_OATP1B3_DeBruyn	Source_OATP1B3_Karlgren	71.431793	7	0	11	63	1	8	33	20	107.74464	1.7102325	0	22	0	0	30	6
367	Clc1ccc(cc1)C1(CCC1)C(N(C)C)CC(C)C	sibutramine	sibutramine	DB01105	5210	0.801	1	0	0.30100006	0	0	0	96.9403	0	Non-Inhibitor	unavailable				Source_bilirubin	Source_OATP1B1_DeBruyn	Source_OATP1B1_Karlgren	113.93445	0	Non-Inhibitor	unavailable					Source_OATP1B3_DeBruyn		50.536617	1	0	6	45	0	1	19	18	55.435089	1.2318908	0	17	1	0	26	1
368	OC1=C(C(=O)N)C(=O)[C@]2(O)C(C1N(C)C)C(O)C1C(=C2O)C(=O)c2c(cccc2O)C1C	doxycycline	doxycycline	DB00254	3161	0.04399997	0	0	0.19999999	0	0	0								Source_bilirubin	Source_OATP1B1_DeBruyn	Source_OATP1B1_Karlgren	106.02143	0	Non-Inhibitor	unavailable					Source_OATP1B3_DeBruyn		63.339031	9	0	6	56	8	17	32	19	91.065277	1.6261657	0	22	0	0	24	2
369	FC(F)(F)C(OCF)C(F)(F)F	sevoflurane	sevoflurane	DB01236	5206	0.10100001	0	0	0.00099998713	0	0	1								Source_bilirubin	Source_OATP1B1_DeBruyn	Source_OATP1B1_Karlgren									Source_OATP1B3_DeBruyn		13.741379	1	0	0	15	0	1	12	11	26.196987	1.7464658	0	4	0	7	3	0
370	O1c2c(OCC1C(=O)N1CCN(CC1)c1nc(N)c3cc(OC)c(OC)cc3n1)cccc2	doxazosin	doxazosin	DB00590	3157	3.224	3	1	2.767	3	1	0						28.799999	Non-Inhibitor	Source_bilirubin	Source_OATP1B1_DeBruyn	Source_OATP1B1_Karlgren						-17.299999	0	Non-Inhibitor	Source_OATP1B3_DeBruyn	Source_OATP1B3_Karlgren	66.659828	7	0	16	58	1	8	33	20	96.405289	1.6621602	0	23	0	0	25	5
371	O1CCN(CC1)CCC1CN(CC)C(=O)C1(c1ccccc1)c1ccccc1	doxapram	doxapram	DB00561	3156	0.80399996	0	0	0.20599997	0	0	0								Source_bilirubin	Source_OATP1B1_DeBruyn	Source_OATP1B1_Karlgren									Source_OATP1B3_DeBruyn		66.047791	3	0	12	58	0	3	28	23	78.517082	1.3537427	0	24	0	0	30	2
372	Clc1cc(ccc1Cl)C1CCC(NC)c2c1cccc2	sertraline	sertraline	DB01104	5203	0.10100001	0	0	1.6010001	2	0	0	66.163849	0	Non-Inhibitor	unavailable				Source_bilirubin	Source_OATP1B1_DeBruyn	Source_OATP1B1_Karlgren	72.130127	0	Non-Inhibitor	unavailable					Source_OATP1B3_DeBruyn		46.715481	1	0	12	37	1	2	20	19	51.776039	1.3993524	0	17	2	0	17	1
373	s1c2S(=O)(=O)C(CC(NCC)c2cc1S(=O)(=O)N)C	Dorzolamide	ets	DB00869	3154	0.10300004	0	0	0.00099998713	0	0	0								Source_bilirubin	Source_OATP1B1_DeBruyn	Source_OATP1B1_Karlgren									Source_OATP1B3_DeBruyn		42.376686	5	0	5	35	2	7	19	11	67.550735	1.930021	0	10	0	0	16	2
374	O(C)c1cc2c(CC(CC3CCN(CC3)Cc3ccccc3)C2=O)cc1OC	donepezil	donepezil	DB00843	3152	1.3049999	0	0	0.10600001	0	0	1								Source_bilirubin	Source_OATP1B1_DeBruyn	Source_OATP1B1_Karlgren									Source_OATP1B3_DeBruyn		65.083	4	0	12	57	0	4	28	23	76.799294	1.3473561	0	24	0	0	29	1
375	Clc1cc2NC(=O)N(c2cc1)C1CCN(CC1)CCCN1c2c(NC1=O)cccc2	domperidone	domperidone	DB01184	3151	2.7589998	2	0	2.0969999	1	0	0	838.67499	0	Non-Inhibitor	unavailable				Source_bilirubin	Source_OATP1B1_DeBruyn	Source_OATP1B1_Karlgren	111.01867	0	Non-Inhibitor	unavailable					Source_OATP1B3_DeBruyn		64.007034	3	0	12	54	2	5	30	21	89.00769	1.6482905	0	22	1	0	24	5
376	OC1C2C3CCC(C(CCC(O)=O)C)[C@]3(CCC2[C@@]2(C(C1)CC(O)CC2)C)C	ursodeoxycholic acid	ursodeoxycholic acid	DB01586	5645	3.3439999	3	1	0.72499996	1	0	0	37.88311	1	Inhibitor	unavailable				Source_bilirubin	Source_OATP1B1_DeBruyn	Source_OATP1B1_Karlgren	71.619629	0	Non-Inhibitor	unavailable					Source_OATP1B3_DeBruyn		72.11972	4	0	0	68	4	8	28	23	83.03125	1.2210478	0	24	0	0	40	0
377	O(C(=O)c1c2c([nH]c1)cccc2)C1CC2N3CC(=O)C(C2)CC3C1	dolasetron	dolasetron	DB00757	3148	0.40000004	0	0	0.00099998713	0	0	1								Source_bilirubin	Source_OATP1B1_DeBruyn	Source_OATP1B1_Karlgren									Source_OATP1B3_DeBruyn		51.381859	3	0	9	44	1	4	24	17	66.310921	1.5070664	0	19	0	0	20	2
378	N(C(Cc1ccccc1)C)(CC#C)C	selegiline	selegiline	DB01037	5195	0.69999999	0	0	0.00099998713	0	0	1								Source_bilirubin	Source_OATP1B1_DeBruyn	Source_OATP1B1_Karlgren									Source_OATP1B3_DeBruyn		35.315479	1	0	6	31	0	1	14	13	35.987499	1.1608871	0	13	0	0	17	1
379	Clc1cc2c(cc1)\C(\c1ncccc1CC2)=C\1/CCNCC/1	desloratadine	desloratadine	DB00967	124087	0.10100001	0	0	0.0040000081	0	0	0								Source_bilirubin	Source_OATP1B1_DeBruyn	Source_OATP1B1_Karlgren									Source_OATP1B3_DeBruyn		50.489067	2	0	12	41	1	3	22	20	56.238388	1.371668	0	19	1	0	19	2
380	O1C2CC(O)[C@@]3(C([C@]2(OC(=O)C)C1)C(OC(=O)c1ccccc1)[C@]1(O)CC(OC(=O)C(O)C(NC(OC(C)(C)C)=O)c2ccccc2)C(=C(C(O)C3=O)C1(C)C)C)C	docetaxel	docetaxel	DB01248	3143	5.8940001	6	1	5.7969999	6	1	1								Source_bilirubin	Source_OATP1B1_DeBruyn	Source_OATP1B1_Karlgren									Source_OATP1B3_DeBruyn		123.34803	10	0	12	111	5	15	58	38	163.96802	1.4771894	0	43	0	0	53	1
381	O1C2C(OC(OC2)C)C(O)C(O)C1OC1C2C(C(c3c1cc1OCOc1c3)c1cc(OC)c(O)c(OC)c1)C(OC2)=O	etoposide	etoposide	DB00773	3310	2.405	2	0	2.506	2	0	0	89.217697	0	Non-Inhibitor	unavailable		42.200001	Non-Inhibitor	Source_bilirubin	Source_OATP1B1_DeBruyn	Source_OATP1B1_Karlgren	92.886002	0	Non-Inhibitor	unavailable		8.5	0	Non-Inhibitor	Source_OATP1B3_DeBruyn	Source_OATP1B3_Karlgren	82.803375	12	0	12	74	3	15	42	25	110.51238	1.4934106	0	29	0	0	32	0
382	O(C)c1cc(C)c(\C=C\C(=C\C=C\C(=C\C(O)=O)\C)\C)c(C)c1C	acitretin	acitretin	DB00459	41317	1.204	1	0	0.11299998	0	0	0								Source_bilirubin	Source_OATP1B1_DeBruyn	Source_OATP1B1_Karlgren									Source_OATP1B3_DeBruyn		56.702618	3	0	6	50	2	5	24	20	62.987823	1.2597564	0	21	0	0	26	0
383	N(C(Cc1ccccc1)C)C	methamphetamine	methamphetamine	DB01577	1206	0.10100001	0	0	0.003000021	0	0	0								Source_bilirubin	Source_OATP1B1_DeBruyn	Source_OATP1B1_Karlgren									Source_OATP1B3_DeBruyn		28.701895	1	0	6	26	1	2	11	10	30.388792	1.1687998	0	10	0	0	15	1
384	Oc1ccc(cc1)C[C@](N)(C(O)=O)C	alpha-methyl-p-tyrosine	alpha-methyl-p-tyrosine	DB01446	3125	0.10100001	0	0	0.0019999743	0	0	0	64.381569	0	Non-Inhibitor	unavailable				Source_bilirubin	Source_OATP1B1_DeBruyn	Source_OATP1B1_Karlgren	84.406601	0	Non-Inhibitor	unavailable					Source_OATP1B3_DeBruyn		29.774309	4	0	6	27	4	8	14	9	42.302078	1.5667436	0	10	0	0	13	1
385	OC(=O)C(CCC)CCC	valproic acid	valproic acid	DB00313	3121	0.003000021	0	0	0.0040000081	0	0	0						25.200001	Non-Inhibitor	Source_bilirubin	Source_OATP1B1_DeBruyn	Source_OATP1B1_Karlgren						9.6000004	0	Non-Inhibitor	Source_OATP1B3_DeBruyn	Source_OATP1B3_Karlgren	26.352688	2	0	0	26	2	4	10	7	32.211433	1.2389013	0	8	0	0	16	0
386	ClCC(=O)[C@]1(OC(=O)CC)C2(CC(O)[C@@]3(F)C(C2CC1C)CC(F)C1=CC(=O)C=CC13C)C	halobetasol propionate	halobetasol propionate	DB00596	48175	4.8839998	5	1	4.4229999	4	1	0								Source_bilirubin	Source_OATP1B1_DeBruyn	Source_OATP1B1_Karlgren									Source_OATP1B3_DeBruyn		71.974586	4	0	0	64	1	5	33	25	100.71387	1.5736542	0	25	1	2	31	0
387	O=C1N(C)C(C(O)C(C\C=C\C)C)C(=O)NC(CC)C(=O)N(CC(=O)N(C)C(CC(C)C)C(=O)NC(C(C)C)C(=O)N(C)C(CC(C)C)C(=O)NC(C)C(=O)NC(C)C(=O)N(C)C(CC(C)C)C(=O)N(C)C(CC(C)C)C(=O)N(C)C1C(C)C)C	cyclosporine	cyclosporine	DB00091	2909	5.9630003	6	1	5.875	6	1	1	4.6049747	1	Inhibitor	unavailable		96.800003	Inhibitor	Source_bilirubin	Source_OATP1B1_DeBruyn	Source_OATP1B1_Karlgren	4.2206168	1	Inhibitor	unavailable		103.7	1	Inhibitor	Source_OATP1B3_DeBruyn	Source_OATP1B3_Karlgren	204.85802	12	0	0	196	5	17	85	51	288.06949	1.4697423	0	62	0	0	111	11
388	O=C(N)C(CCN(C(C)C)C(C)C)(c1ccccc1)c1ncccc1	disopyramide	disopyramide	DB00280	3114	0.11400002	0	0	0.12400001	0	0	0	67.59536	0	Non-Inhibitor	unavailable		47.5	Non-Inhibitor	Source_bilirubin	Source_OATP1B1_DeBruyn	Source_OATP1B1_Karlgren	68.44928	0	Non-Inhibitor	unavailable		8.6000004	0	Non-Inhibitor	Source_OATP1B3_DeBruyn	Source_OATP1B3_Karlgren	60.398998	3	0	12	54	1	4	25	20	72.888924	1.3497949	0	21	0	0	29	3
389	O(C)c1cc2c(nccc2C(O)C2N3CC(C(C2)CC3)C=C)cc1	quinidine	quinidine	DB00908	1065	0.10100001	0	0	0.10100001	0	0	0	103.24835	0	Non-Inhibitor	unavailable		43.299999	Non-Inhibitor	Source_bilirubin	Source_OATP1B1_DeBruyn	Source_OATP1B1_Karlgren	122.00819	0	Non-Inhibitor	unavailable		37.200001	0	Non-Inhibitor	Source_OATP1B3_DeBruyn	Source_OATP1B3_Karlgren	55.00703	4	0	10	48	1	5	24	20	67.60054	1.4083445	0	20	0	0	24	2
390	O1c2c(C(=O)C=C1C(O)=O)c(OCC(O)COc1cc3c(OC(=CC3=O)C(O)=O)cc1)ccc2	cromolyn	cromolyn	DB01003	27686	2.9130001	3	1	2.9949999	3	1	0								Source_bilirubin	Source_OATP1B1_DeBruyn	Source_OATP1B1_Karlgren									Source_OATP1B3_DeBruyn		59.970688	9	0	12	50	5	14	34	19	76.097137	1.5219427	0	23	0	0	16	0
391	OC1C\C(=C\C=C/2\[C@@H]3CC[C@H](C(\C=C\C(C(C)C)C)C)[C@]3(CCC\2)C)\C(CC1)=C	Ergocalciferol	vitamin d	DB00153	3249	0.71400005	0	0	2.3399999	3	1	0								Source_bilirubin	Source_OATP1B1_DeBruyn	Source_OATP1B1_Karlgren	28.812744	1	Inhibitor	unavailable					Source_OATP1B3_DeBruyn		79.420891	1	0	0	73	1	2	29	28	77.036263	1.0552913	0	28	0	0	44	0
392	OCCN(CCO)c1nc(N2CCCCC2)c2nc(nc(N3CCCCC3)c2n1)N(CCO)CCO	dipyridamole	dipyridamole	DB00975	3108	1.941	2	0	2.3210001	2	0	0								Source_bilirubin	Source_OATP1B1_DeBruyn	Source_OATP1B1_Karlgren									Source_OATP1B3_DeBruyn		80.919724	8	0	10	76	4	12	36	20	119.92627	1.5779772	0	24	0	0	40	8
393	O1C(C=CC1N1C=C(C)C(=O)NC1=O)CO	stavudine	stavudine	DB00649	5155	0	0	0	0.00099998713	0	0	1								Source_bilirubin	Source_OATP1B1_DeBruyn	Source_OATP1B1_Karlgren									Source_OATP1B3_DeBruyn		31.009516	4	0	0	28	2	6	16	7	48.367107	1.7273967	0	10	0	0	12	2
394	O(C(=O)C(C)(C)C)c1cc(ccc1OC(=O)C(C)(C)C)C(O)CNC	dipivefrin	dipivefrin	DB00449	3105	0.329	0	0	0.62800002	0	0	0								Source_bilirubin	Source_OATP1B1_DeBruyn	Source_OATP1B1_Karlgren									Source_OATP1B3_DeBruyn		57.886997	4	0	6	54	2	6	25	17	77.56221	1.4363372	0	19	0	0	29	1
395	Oc1ccc(cc1CO)C(O)CNCCCCCCOCCCCc1ccccc1	salmeterol	salmeterol	DB00938	5152	2.7	3	1	3.938	3	1	0								Source_bilirubin	Source_OATP1B1_DeBruyn	Source_OATP1B1_Karlgren									Source_OATP1B3_DeBruyn		72.97934	5	0	12	67	4	9	30	25	89.581795	1.3370417	0	25	0	0	37	1
396	O(C)c1cc2N(C3[C@@]4(C5N(CC=C[C@@]5(CC)C(OC(=O)C)[C@]3(O)C(OC)=O)CC4)c2cc1[C@]1(CC2C[C@](O)(CN(C2)CCc2c1[nH]c1c2cccc1)CC)C(OC)=O)C	vinblastine	vinblastine	DB00570	13342	6	6	1	6	6	1	0						57.599998	Inhibitor	Source_bilirubin	Source_OATP1B1_DeBruyn	Source_OATP1B1_Karlgren						54.299999	1	Inhibitor	Source_OATP1B3_DeBruyn	Source_OATP1B3_Karlgren	131.252	8	0	15	117	3	11	59	43	173.4566	1.482535	0	46	0	0	58	4
397	O(C(c1ccccc1)c1ccccc1)CCN(C)C	diphenhydramine	diphenhydramine	DB01075	3100	0.20100002	0	0	0.0019999743	0	0	0	62.274281	0	Non-Inhibitor	unavailable				Source_bilirubin	Source_OATP1B1_DeBruyn	Source_OATP1B1_Karlgren	87.723045	0	Non-Inhibitor	unavailable					Source_OATP1B3_DeBruyn		45.824654	2	0	12	40	0	2	19	17	51.151588	1.2787898	0	17	0	0	21	1
398	OC(=O)C	acetate	acetate	DB04184	175	0.0059999824	0	0	0.013999999	0	0	0								Source_bilirubin	Source_OATP1B1_DeBruyn	Source_OATP1B1_Karlgren									Source_OATP1B3_DeBruyn		7.791172	2	0	0	8	2	4	4	1	12	1.5	0	2	0	0	4	0
399	Fc1cc2CCC(Oc2cc1)C(O)CNCC(O)C1Oc2c(cc(F)cc2)CC1	nebivolol	nebivolol	DB04861	71301	0.43599999	0	0	0.46400005	0	0	0								Source_bilirubin	Source_OATP1B1_DeBruyn	Source_OATP1B1_Karlgren									Source_OATP1B3_DeBruyn		60.811825	5	0	12	54	3	8	29	24	86.560028	1.6029634	0	22	0	2	25	1
400	O=C(N)c1nccnc1	pyrazinamide	pyrazinamide	DB00339	1046	0.0019999743	0	0	0.0070000291	0	0	0	79.243294	0	Non-Inhibitor	unavailable				Source_bilirubin	Source_OATP1B1_DeBruyn	Source_OATP1B1_Karlgren	116.57337	0	Non-Inhibitor	unavailable					Source_OATP1B3_DeBruyn		16.235966	3	0	6	14	1	4	9	4	25.3288	1.8092	0	5	0	0	5	3
401	P(OCN1C(=O)C(NC1=O)(c1ccccc1)c1ccccc1)(O)(O)=O	fosphenytoin	fosphenytoin	DB01320	56339	0.10299999	0	0	0.0059999824	0	0	0								Source_bilirubin	Source_OATP1B1_DeBruyn	Source_OATP1B1_Karlgren									Source_OATP1B3_DeBruyn		48.803894	6	0	12	40	4	10	25	13	72.763992	1.8190998	0	16	0	0	15	2
402	O1C2C(OCC2O)C(O[N+](=O)[O-])C1	isosorbide-5-mononitrate	isosorbide-5-mononitrate	DB01020	27661	0	0	0	0.00099998713	0	0	0								Source_bilirubin	Source_OATP1B1_DeBruyn	Source_OATP1B1_Karlgren									Source_OATP1B3_DeBruyn		22.473137	3	0	0	22	1	4	13	7	38.55862	1.7526646	0	6	0	0	9	1
403	s1c2S(=O)(=O)N(CC(NCC)c2cc1S(=O)(=O)N)CCCOC	brinzolamide	brinzolamide	DB01194	68844	0.30500001	0	0	0.0049999952	0	0	0								Source_bilirubin	Source_OATP1B1_DeBruyn	Source_OATP1B1_Karlgren									Source_OATP1B3_DeBruyn		51.132652	6	0	5	44	2	8	23	13	83.837357	1.9053946	0	12	0	0	21	3
404	SC(CO)CS	Dimercaprol	dmp	DB06782	3080	0.0040000081	0	0	0.0090000033	0	0	0								Source_bilirubin	Source_OATP1B1_DeBruyn	Source_OATP1B1_Karlgren									Source_OATP1B3_DeBruyn		17.216345	1	0	0	14	1	2	6	3	22.548082	1.6105772	0	3	0	0	8	0
405	S1c2c(N(CCN(C)C)C(=O)C(OC(=O)C)C1c1ccc(OC)cc1)cccc2	diltiazem	diltiazem	DB00343	3075	2.1360002	2	0	1.136	1	0	0	26.714432	1	Inhibitor	unavailable		3.2	Non-Inhibitor	Source_bilirubin	Source_OATP1B1_DeBruyn	Source_OATP1B1_Karlgren	80.808136	0	Non-Inhibitor	unavailable		4.0999999	0	Non-Inhibitor	Source_OATP1B3_DeBruyn	Source_OATP1B3_Karlgren	64.364616	4	0	12	55	0	4	29	21	87.655853	1.5937428	0	22	0	0	26	2
406	s1cc(nc1N)/C(=N/O)/C(=O)NC1C2SCC(C=C)=C(N2C1=O)C(O)=O	cefdinir	cefdinir	DB00535	6398970	0.024999976	0	0	0.10099995	0	0	0	92.128716	0	Non-Inhibitor	unavailable				Source_bilirubin	Source_OATP1B1_DeBruyn	Source_OATP1B1_Karlgren	78.635147	0	Non-Inhibitor	unavailable					Source_OATP1B3_DeBruyn		48.618309	7	0	5	39	5	12	26	11	79.502724	2.0385313	0	14	0	0	13	5
407	S1C2N(C(C(O)=O)C1(C)C)C(=O)C2NC(=O)C(C(O)=O)c1ccccc1	carbenicillin	carbenicillin	DB00578	2559	0.30500004	0	0	0.11000001	0	0	0	108.5109	0	Non-Inhibitor	unavailable				Source_bilirubin	Source_OATP1B1_DeBruyn	Source_OATP1B1_Karlgren	100.66295	0	Non-Inhibitor	unavailable					Source_OATP1B3_DeBruyn		51.834274	6	0	6	44	5	11	26	14	78.159698	1.7763568	0	17	0	0	18	2
408	O1C(C)C(OC2OC(C)C(O)C(O)C2)C(O)CC1OC1C(OC(OC2CC3CCC4C(CC(O)[C@@]5(C)[C@]4(O)CCC5C4=CC(OC4)=O)[C@]3(CC2)C)CC1O)C	digoxin	digoxin	DB00390	3062	3.5710001	4	1	3.484	4	1	0						36	Non-Inhibitor	Source_bilirubin	Source_OATP1B1_DeBruyn	Source_OATP1B1_Karlgren						-4.6999998	0	Non-Inhibitor	Source_OATP1B3_DeBruyn	Source_OATP1B3_Karlgren	126.06275	13	0	0	119	6	19	55	37	163.52071	1.3741237	0	41	0	0	64	0
409	Fc1cc(F)ccc1-c1cc(C(O)=O)c(O)cc1	diflunisal	diflunisal	DB00861	3059	0	0	0	0.0019999743	0	0	0	201.02327	0	Non-Inhibitor	unavailable				Source_bilirubin	Source_OATP1B1_DeBruyn	Source_OATP1B1_Karlgren	87.472862	0	Non-Inhibitor	unavailable					Source_OATP1B3_DeBruyn		31.734344	3	0	12	26	3	6	18	14	43.35083	1.6673396	0	13	0	2	8	0
410	O1C(CC2COC(C\C(=C\C(OCCCCCCCCC(O)=O)=O)\C)C(O)C2O)C1C(C(O)C)C	mupirocin	mupirocin	DB00410	4264	4.0409999	5	1	4.9590001	6	1	0								Source_bilirubin	Source_OATP1B1_DeBruyn	Source_OATP1B1_Karlgren									Source_OATP1B3_DeBruyn		82.316895	8	0	0	79	5	13	35	24	107.04293	1.3549738	0	26	0	0	44	0
411	P(O)(O)(O)=O	phosphate	phosphate	DB02831	1003	0.0040000081	0	0	0.011000037	0	0	0								Source_bilirubin	Source_OATP1B1_DeBruyn	Source_OATP1B1_Karlgren									Source_OATP1B3_DeBruyn		8.8383789	4	0	0	8	4	8	5	0	11.245112	1.4056391	0	0	0	0	3	0
412	O=C1Nc2c(C1)c(ccc2)CCN(CCC)CCC	ropinirole	ropinirole	DB00268	5095	0.10099999	0	0	0.00099998713	0	0	1	63.06749	0	Non-Inhibitor	unavailable				Source_bilirubin	Source_OATP1B1_DeBruyn	Source_OATP1B1_Karlgren	77.967384	0	Non-Inhibitor	unavailable					Source_OATP1B3_DeBruyn		47.165031	2	0	6	43	1	3	19	15	57.290283	1.3323323	0	16	0	0	24	2
413	Oc1c([N+](=O)[O-])cc(cc1O)\C=C(\C(=O)N(CC)CC)/C#N	entacapone	entacapone	DB00494	4659568	0.50299996	0	0	0.0039999485	0	0	1								Source_bilirubin	Source_OATP1B1_DeBruyn	Source_OATP1B1_Karlgren									Source_OATP1B3_DeBruyn		41.951897	4	0	6	37	2	6	22	13	64.47892	1.7426735	0	14	0	0	15	3
414	O1C(CCC1n1c2N=CNC(=O)c2nc1)CO	didanosine	didanosine	DB00900	3043	0	0	0	0.00099998713	0	0	0								Source_bilirubin	Source_OATP1B1_DeBruyn	Source_OATP1B1_Karlgren									Source_OATP1B3_DeBruyn		32.407516	5	0	5	29	2	7	17	5	51.88773	1.7892321	0	10	0	0	12	4
415	S(=O)(=O)(C)c1ccc(cc1)C=1COC(=O)C=1c1ccccc1	rofecoxib	rofecoxib	DB00533	5090	0.1	0	0	0.10100001	0	0	0	134.43144	0	Non-Inhibitor	unavailable				Source_bilirubin	Source_OATP1B1_DeBruyn	Source_OATP1B1_Karlgren	84.027534	0	Non-Inhibitor	unavailable					Source_OATP1B3_DeBruyn		45.363102	3	0	12	36	0	3	22	16	55.327461	1.5368739	0	17	0	0	14	0
416	Clc1cccc(Cl)c1-c1noc(C)c1C(=O)NC1C2SC(C)(C)C(N2C1=O)C(O)=O	dicloxacillin	dicloxacillin	DB00485	3040	4.4349999	5	1	4.1479998	5	1	0	11.448719	1	Inhibitor		6.1700001			Source_bilirubin	Source_OATP1B1_DeBruyn	Source_OATP1B1_Karlgren	9.7568016	1	Inhibitor		5.6999998				Source_OATP1B3_DeBruyn		59.345482	5	0	11	47	3	8	30	18	92.503654	1.9681629	0	19	2	0	17	3
417	Oc1c(cccc1C(C)C)C(C)C	propofol	propofol	DB00818	4943	0.102	0	0	0.102	0	0	0								Source_bilirubin	Source_OATP1B1_DeBruyn	Source_OATP1B1_Karlgren									Source_OATP1B3_DeBruyn		33.924274	1	0	6	31	1	2	13	12	35.501884	1.1452221	0	12	0	0	18	0
418	Clc1cccc(Cl)c1Nc1ccccc1CC(O)=O	diclofenac	diclofenac	DB00586	3032	0.50199997	0	0	0.71100003	1	0	0								Source_bilirubin	Source_OATP1B1_DeBruyn	Source_OATP1B1_Karlgren						27.299999	0	Non-Inhibitor	Source_OATP1B3_DeBruyn	Source_OATP1B3_Karlgren	39.038723	2	0	12	30	3	5	19	15	51.850002	1.7283334	0	14	2	0	11	1
419	[nH]1cc(c2cc(ccc12)Cn1ncnc1)CCN(C)C	rizatriptan	rizatriptan	DB00953	5078	0	0	0	0.00099998713	0	0	0								Source_bilirubin	Source_OATP1B1_DeBruyn	Source_OATP1B1_Karlgren									Source_OATP1B3_DeBruyn		44.569065	3	0	14	39	1	4	20	13	55.207066	1.4155657	0	15	0	0	19	5
420	O(C(=O)N(CC)C)c1cc(ccc1)C(N(C)C)C	rivastigmine	rivastigmine	DB00989	5077	0.00099998713	0	0	0	0	0	0								Source_bilirubin	Source_OATP1B1_DeBruyn	Source_OATP1B1_Karlgren									Source_OATP1B3_DeBruyn		43.113445	2	0	6	40	0	2	18	13	57.46666	1.4366665	0	14	0	0	22	2
421	s1cncc1COC(=O)NC(Cc1ccccc1)C(O)CC(NC(=O)C(NC(=O)N(Cc1nc(sc1)C(C)C)C)C(C)C)Cc1ccccc1	ritonavir	ritonavir	DB00503	5076	5.8169999	6	1	5.9990001	6	1	0						92.300003	Inhibitor	Source_bilirubin	Source_OATP1B1_DeBruyn	Source_OATP1B1_Karlgren						85.099998	1	Inhibitor	Source_OATP1B3_DeBruyn	Source_OATP1B3_Karlgren	113.53606	6	0	22	98	4	10	50	36	158.29417	1.6152467	0	37	0	0	48	6
422	Fc1cc2onc(c2cc1)C1CCN(CC1)CCC=1C(=O)N2C(=NC=1C)CCCC2	risperidone	risperidone	DB00734	5073	1.026	0	0	1.534	1	0	1								Source_bilirubin	Source_OATP1B1_DeBruyn	Source_OATP1B1_Karlgren									Source_OATP1B3_DeBruyn		65.044411	4	0	9	57	0	4	30	21	90.050842	1.5798393	0	23	0	1	27	4
423	NC(C)C12CC3CC(C1)CC(C2)C3	rimantadine	rimantadine	DB00478	5071	0.00099998713	0	0	0.102	0	0	0								Source_bilirubin	Source_OATP1B1_DeBruyn	Source_OATP1B1_Karlgren									Source_OATP1B3_DeBruyn		36.222652	1	0	0	34	1	2	13	12	37.715519	1.10928	0	12	0	0	21	1
424	s1c2cc(OC(F)(F)F)ccc2nc1N	riluzole	riluzole	DB00740	5070	0.30300003	0	0	0.50299996	0	0	0	95.806992	0	Non-Inhibitor	unavailable				Source_bilirubin	Source_OATP1B1_DeBruyn	Source_OATP1B1_Karlgren	124.79196	0	Non-Inhibitor	unavailable					Source_OATP1B3_DeBruyn		24.986965	2	0	9	20	1	3	15	11	44.074036	2.2037017	0	8	0	3	5	2
425	Clc1cc2S(=O)(=O)NC(=Nc2cc1)C	diazoxide	diazoxide	DB01119	3019	0.00099998713	0	0	0.00099998713	0	0	0	91.808678	0	Non-Inhibitor	unavailable				Source_bilirubin	Source_OATP1B1_DeBruyn	Source_OATP1B1_Karlgren	91.608994	0	Non-Inhibitor	unavailable					Source_OATP1B3_DeBruyn		27.631552	3	0	6	21	1	4	14	8	44.587181	2.1231992	0	8	1	0	7	2
426	O(CC[N+](C)(C)C)C([O-])=N	carbachol	carbachol	DB00411	2551	0.00099998713	0	0	0.00099998713	0	0	0								Source_bilirubin	Source_OATP1B1_DeBruyn	Source_OATP1B1_Karlgren									Source_OATP1B3_DeBruyn		23.699102	1	1	0	24	1	2	10	5	37.226357	1.5510982	0	6	0	0	14	2
427	O1C(CO)C(O)C(O)C1n1nc(nc1)C(=O)N	ribavirin	ribavirin	DB00811	5064	0	0	0	0.0039999485	0	0	1	112.32713	0	Non-Inhibitor	unavailable				Source_bilirubin	Source_OATP1B1_DeBruyn	Source_OATP1B1_Karlgren	87.389076	0	Non-Inhibitor	unavailable					Source_OATP1B3_DeBruyn		30.491516	7	0	5	29	4	11	17	4	54.252258	1.8707675	0	8	0	0	12	4
428	ClC=1C2=CC(=O)C3C(C3)[C@@]2(C2C(C=1)C1CC[C@](O)(C(=O)C)[C@]1(CC2)C)C	cyproterone	cyproterone	DB04839	3015	2.4689999	3	1	0.027999938	0	0	0	30.600939	1	Inhibitor	unavailable				Source_bilirubin	Source_OATP1B1_DeBruyn	Source_OATP1B1_Karlgren	112.17061	0	Non-Inhibitor	unavailable					Source_OATP1B3_DeBruyn		61.30941	3	0	0	53	1	4	26	21	72.335442	1.3648196	0	22	1	0	27	0
429	FC(F)[C@](N)(CCCN)C(O)=O	Alpha-Difluoromethylornithine	dfmo	DB03856	3009	0.00099998713	0	0	0.006000042	0	0	0								Source_bilirubin	Source_OATP1B1_DeBruyn	Source_OATP1B1_Karlgren									Source_OATP1B3_DeBruyn		23.479515	4	0	0	24	4	8	12	7	45.509773	1.8962406	0	6	0	2	12	2
430	NC(Cc1ccccc1)C	amphetamine	amphetamine	DB00182	3007	0.20200002	0	0	0.0049999952	0	0	0								Source_bilirubin	Source_OATP1B1_DeBruyn	Source_OATP1B1_Karlgren									Source_OATP1B3_DeBruyn		25.608309	1	0	6	23	1	2	10	9	27.406883	1.1916037	0	9	0	0	13	1
431	O(C)C1C(C2C(CC1OC(=O)c1cc(OC)c(OC)c(OC)c1)CN1C(C2)c2[nH]c3cc(OC)ccc3c2CC1)C(OC)=O	reserpine	reserpine	DB00206	5052	5.8629999	6	1	5.9790001	6	1	0	38.501244	1	Inhibitor	unavailable		67.199997	Inhibitor	Source_bilirubin	Source_OATP1B1_DeBruyn	Source_OATP1B1_Karlgren	42.221203	1	Inhibitor	unavailable		25.4	0	Non-Inhibitor	Source_OATP1B3_DeBruyn	Source_OATP1B3_Karlgren	94.169724	8	0	15	84	1	9	44	31	127.08321	1.5128953	0	33	0	0	40	2
432	F[C@@]12C(C3CC(C)[C@](O)(C(=O)CO)[C@]3(CC1O)C)CCC1=CC(=O)C=C[C@@]12C	dexamethasone	dexamethasone	DB01234	3003	0.18799999	0	0	0.022999942	0	0	0	76.1745	0	Non-Inhibitor	unavailable		10.7	Non-Inhibitor	Source_bilirubin	Source_OATP1B1_DeBruyn	Source_OATP1B1_Karlgren	102.69357	0	Non-Inhibitor	unavailable		34.200001	0	Non-Inhibitor	Source_OATP1B3_DeBruyn	Source_OATP1B3_Karlgren	62.623997	5	0	0	57	3	8	28	21	81.876144	1.4364237	0	22	0	1	29	0
433	F[C@@]12C(C3CC(C)C(C(=O)CO)[C@]3(CC1O)C)CCC1=CC(=O)C=C[C@@]12C	desoximetasone	desoximetasone	DB00547	3000	0.27400002	0	0	0.10900003	0	0	0								Source_bilirubin	Source_OATP1B1_DeBruyn	Source_OATP1B1_Karlgren									Source_OATP1B3_DeBruyn		61.821999	4	0	0	56	2	6	27	21	78.222931	1.3968381	0	22	0	1	29	0
434	Oc1cc(ccc1O)C(O)CN	norepinephrine	norepinephrine	DB00368	951	0.00099998713	0	0	0.0090000033	0	0	0								Source_bilirubin	Source_OATP1B1_DeBruyn	Source_OATP1B1_Karlgren									Source_OATP1B3_DeBruyn		24.920723	4	0	6	23	4	8	12	8	37.233288	1.6188387	0	8	0	0	11	1
435	O1c2c(C3C(CCC(=O)C3)C1(C)C)c(O)cc(c2)C(CCCCCC)(C)C	nabilone	nabilone	DB00486	39860	1	1	0	0.28399998	0	0	0								Source_bilirubin	Source_OATP1B1_DeBruyn	Source_OATP1B1_Karlgren									Source_OATP1B3_DeBruyn		68.650551	3	0	6	63	1	4	27	23	75.657349	1.2009103	0	24	0	0	36	0
436	N(CCCN1c2c(CCc3c1cccc3)cccc2)C	desipramine	desipramine	DB01151	2995	0.30100003	0	0	0.10400003	0	0	0						25.9	Non-Inhibitor	Source_bilirubin	Source_OATP1B1_DeBruyn	Source_OATP1B1_Karlgren						3.2	0	Non-Inhibitor	Source_OATP1B3_DeBruyn	Source_OATP1B3_Karlgren	48.549446	1	0	12	42	1	2	20	18	51.311188	1.2216949	0	18	0	0	22	2
437	O1C(CC(=O)C(\C=C(/C)\C(O)C(OC)C(=O)C(CC(\C=C\C=C\C=C(/C)\C(OC)CC2O[C@@](O)(C(=O)C(=O)N3C(CCCC3)C1=O)C(CC2)C)C)C)C)C(CC1CC(OC)C(O)CC1)C	rapamycin	rapamycin	DB00877	5040	5.98	6	1	5.8870001	6	1	1								Source_bilirubin	Source_OATP1B1_DeBruyn	Source_OATP1B1_Karlgren									Source_OATP1B3_DeBruyn		153.96265	12	0	0	144	3	15	65	45	197.07111	1.3685493	0	51	0	0	79	1
438	S(Cc1oc(cc1)CN(C)C)CCN\C(\NC)=C\[N+](=O)[O-]	ranitidine	ranitidine	DB00863	5039	0.40099999	0	0	0.00099998713	0	0	0								Source_bilirubin	Source_OATP1B1_DeBruyn	Source_OATP1B1_Karlgren									Source_OATP1B3_DeBruyn		47.255447	1	0	5	43	2	3	21	12	74.361282	1.7293322	0	13	0	0	22	4
439	O(C(=O)C(NC(C(=O)N1C2C(CC1C(O)=O)CCC2)C)CCc1ccccc1)CC	ramipril	ramipril	DB00178	5038	1.7410001	1	0	1.381	0	0	0								Source_bilirubin	Source_OATP1B1_DeBruyn	Source_OATP1B1_Karlgren									Source_OATP1B3_DeBruyn		68.027374	5	0	6	62	3	8	30	20	91.508606	1.4759452	0	23	0	0	32	2
440	s1c2c(ccc(O)c2)c(C(=O)c2ccc(OCCN3CCCCC3)cc2)c1-c1ccc(O)cc1	raloxifene	raloxifene	DB00481	5035	4.5510001	4	1	5.21	6	1	0								Source_bilirubin	Source_OATP1B1_DeBruyn	Source_OATP1B1_Karlgren									Source_OATP1B3_DeBruyn		74.491409	5	0	21	61	2	7	34	28	90.787079	1.4883127	0	28	0	0	27	1
441	OC(=O)c1cccnc1	nicotinic acid	nicotinic acid	DB00627	937	0.0019999743	0	0	0.0059999824	0	0	1	124.44617	0	Non-Inhibitor	unavailable				Source_bilirubin	Source_OATP1B1_DeBruyn	Source_OATP1B1_Karlgren	89.889343	0	Non-Inhibitor	unavailable					Source_OATP1B3_DeBruyn		16.597965	3	0	6	14	2	5	9	5	24.183554	1.7273967	0	6	0	0	5	1
442	Clc1c2c(C(=O)C=3C(CC4[C@@](O)(C(=O)C(C(=O)N)=C(O)C4N(C)C)C=3O)C2O)c(O)cc1	demeclocycline	demeclocycline	DB00618	2983	0.073000014	0	0	0.26300001	0	0	0	104.71806	0	Non-Inhibitor	unavailable				Source_bilirubin	Source_OATP1B1_DeBruyn	Source_OATP1B1_Karlgren	90.606583	0	Non-Inhibitor	unavailable					Source_OATP1B3_DeBruyn		61.758652	9	0	6	53	8	17	32	19	93.102455	1.7566501	0	21	1	0	21	2
443	S(=O)(Cc1nccc(OCCCOC)c1C)c1[nH]c2c(n1)cccc2	rabeprazole	rabeprazole	DB01129	5029	1.005	1	0	0.824	1	0	0								Source_bilirubin	Source_OATP1B1_DeBruyn	Source_OATP1B1_Karlgren									Source_OATP1B3_DeBruyn		54.288654	6	0	15	46	2	8	25	17	77.276756	1.6799295	0	18	0	0	21	3
444	O1c2c(C3C(CCC(=C3)C)C1(C)C)c(O)cc(c2)CCCCC	delta 9-tetrahydrocannabinol	delta 9-tetrahydrocannabinol	DB00470	2978	1.0059999	1	0	1.005	1	0	0								Source_bilirubin	Source_OATP1B1_DeBruyn	Source_OATP1B1_Karlgren									Source_OATP1B3_DeBruyn		58.567791	2	0	6	53	1	3	23	21	62.134399	1.1723472	0	21	0	0	30	0
445	O=C(N(O)CCCCCNC(=O)CCC(=O)N(O)CCCCCN)CCC(=O)NCCCCCN(O)C(=O)C	desferrioxamine	desferrioxamine	DB00746	2973	0.22599998	0	0	1.602	1	0	0	116.43482	0	Non-Inhibitor	unavailable				Source_bilirubin	Source_OATP1B1_DeBruyn	Source_OATP1B1_Karlgren	98.917694	0	Non-Inhibitor	unavailable					Source_OATP1B3_DeBruyn		89.022064	9	0	0	87	6	15	39	20	136.8517	1.5730081	0	25	0	0	48	6
446	O1C(C)C(O)C(N)CC1OC1c2c(C[C@](O)(C1)C(=O)C)c(O)c1c(C(=O)c3c(cccc3OC)C1=O)c2O	daunorubicin	daunorubicin	DB00694	2958	1.145	1	0	1.993	2	0	0								Source_bilirubin	Source_OATP1B1_DeBruyn	Source_OATP1B1_Karlgren									Source_OATP1B3_DeBruyn		75.976997	11	0	12	67	5	16	38	23	103.94528	1.5514221	0	27	0	0	29	1
447	O(C(=O)C(NC(C(=O)N1Cc2c(CC1C(O)=O)cccc2)C)CCc1ccccc1)CC	quinapril	quinapril	DB00881	5005	1.877	2	0	2.286	2	0	0	109.51475	0	Non-Inhibitor	unavailable				Source_bilirubin	Source_OATP1B1_DeBruyn	Source_OATP1B1_Karlgren	98.344826	0	Non-Inhibitor	unavailable					Source_OATP1B3_DeBruyn		70.213791	5	0	12	62	3	8	32	22	92.247406	1.4878614	0	25	0	0	30	2
448	S(=O)(=O)(c1ccc(N)cc1)c1ccc(N)cc1	dapsone	dapsone	DB00250	2955	0.0019999743	0	0	0.0059999824	0	0	0	78.209274	0	Non-Inhibitor	unavailable				Source_bilirubin	Source_OATP1B1_DeBruyn	Source_OATP1B1_Karlgren	84.17067	0	Non-Inhibitor	unavailable					Source_OATP1B3_DeBruyn		35.825516	2	0	12	29	2	4	17	12	50.84235	1.7531844	0	12	0	0	12	2
449	S1c2c(cccc2)C(=Nc2c1cccc2)N1CCN(CC1)CCOCCO	quetiapine	quetiapine	DB01224	5002	0.50299996	0	0	0.31	0	0	0								Source_bilirubin	Source_OATP1B1_DeBruyn	Source_OATP1B1_Karlgren									Source_OATP1B3_DeBruyn		61.433826	4	0	12	52	1	5	27	21	81.332909	1.5640944	0	21	0	0	25	3
450	o1c(ccc1\C=N\N1CC(=O)NC1=O)-c1ccc([N+](=O)[O-])cc1	dantrolene	dantrolene	DB01219	2951	0.50199997	0	0	0.30299997	0	0	0	111.74068	0	Non-Inhibitor	unavailable				Source_bilirubin	Source_OATP1B1_DeBruyn	Source_OATP1B1_Karlgren	114.2827	0	Non-Inhibitor	unavailable					Source_OATP1B3_DeBruyn		39.71793	3	0	11	33	1	4	23	10	60.333115	1.8282763	0	14	0	0	10	4
451	P(O)(O)(=O)COC(Cn1c2ncnc(N)c2nc1)C	Tenofovir	tdf	DB00300	5481350	0.20100003	0	0	0.0039999485	0	0	0						18.4	Non-Inhibitor	Source_bilirubin	Source_OATP1B1_DeBruyn	Source_OATP1B1_Karlgren						33.599998	0	Non-Inhibitor	Source_OATP1B3_DeBruyn	Source_OATP1B3_Karlgren	37.513103	7	0	9	33	4	11	19	5	65.023071	1.9703962	0	9	0	0	14	5
452	o1ncc2C[C@@]3(C4C(C5CC[C@@](O)(C#C)[C@]5(CC4)C)CCC3=Cc12)C	danazol	danazol	DB01406	2949	0.10800004	0	0	0.0059999824	0	0	0	80.901733	0	Non-Inhibitor	unavailable				Source_bilirubin	Source_OATP1B1_DeBruyn	Source_OATP1B1_Karlgren	95.698967	0	Non-Inhibitor	unavailable					Source_OATP1B3_DeBruyn		59.42741	2	0	5	52	1	3	25	21	67.933411	1.3064116	0	22	0	0	27	1
453	Clc1ccc(cc1)-c1c(nc(nc1N)N)CC	pyrimethamine	pyrimethamine	DB00205	4993	0.0019999743	0	0	0.11600006	0	0	0	72.590561	0	Non-Inhibitor	unavailable				Source_bilirubin	Source_OATP1B1_DeBruyn	Source_OATP1B1_Karlgren	107.41518	0	Non-Inhibitor	unavailable					Source_OATP1B3_DeBruyn		36.368309	2	0	12	30	2	4	17	11	48.081451	1.602715	0	12	1	0	13	4
454	O=C(C(N(CC)CC)C)c1ccccc1	diethylpropion	diethylpropion	DB00937	7029	0.00099998713	0	0	0.00099998713	0	0	0								Source_bilirubin	Source_OATP1B1_DeBruyn	Source_OATP1B1_Karlgren									Source_OATP1B3_DeBruyn		37.451069	2	0	6	34	0	2	15	12	44.157398	1.2987469	0	13	0	0	19	1
455	S(C(=O)C)C1C2C3CC[C@]4(OC(=O)CC4)[C@]3(CCC2[C@@]2(C(C1)=CC(=O)CC2)C)C	spironolactone	spironolactone	DB00421	5267	2.4760001	3	1	2.5809999	3	1	0	52.450211	0	Non-Inhibitor	unavailable		88.300003	Inhibitor	Source_bilirubin	Source_OATP1B1_DeBruyn	Source_OATP1B1_Karlgren	103.50003	0	Non-Inhibitor	unavailable		-34.200001	0	Non-Inhibitor	Source_OATP1B3_DeBruyn	Source_OATP1B3_Karlgren	69.685379	3	0	0	61	0	3	29	22	83.735878	1.3727193	0	24	0	0	32	0
456	N(CCCC1c2c(C=Cc3c1cccc3)cccc2)C	protriptyline	protriptyline	DB00344	4976	0.40099999	0	0	0.50300002	0	0	0								Source_bilirubin	Source_OATP1B1_DeBruyn	Source_OATP1B1_Karlgren									Source_OATP1B3_DeBruyn		48.542652	1	0	12	41	1	2	20	19	46.710342	1.1392766	0	19	0	0	21	1
457	Clc1ccc(cc1)C1(O)CCN(CC1)CCCC(=O)c1ccc(F)cc1	haloperidol	haloperidol	DB00502	3559	0.90500003	1	0	0.30800003	0	0	0	92.1511	0	Non-Inhibitor	unavailable				Source_bilirubin	Source_OATP1B1_DeBruyn	Source_OATP1B1_Karlgren	111.72942	0	Non-Inhibitor	unavailable					Source_OATP1B3_DeBruyn		57.73724	3	0	12	49	1	4	26	22	76.840195	1.5681672	0	21	1	1	23	1
458	N1(CCC(CC1)=C1c2c(C=Cc3c1cccc3)cccc2)C	cyproheptadine	cyproheptadine	DB00434	2913	1.6999999	2	0	0.102	0	0	0								Source_bilirubin	Source_OATP1B1_DeBruyn	Source_OATP1B1_Karlgren									Source_OATP1B3_DeBruyn		52.062653	1	0	12	43	0	1	22	21	48.852055	1.1360942	0	21	0	0	21	1
459	Ic1cc(cc(I)c1Oc1cc(I)c(O)cc1)CC(N)C(O)=O	triiodothyronine	triiodothyronine	DB00279	861	5.3119998	6	1	5.4400001	6	1	0								Source_bilirubin	Source_OATP1B1_DeBruyn	Source_OATP1B1_Karlgren									Source_OATP1B3_DeBruyn		54.759518	4	0	12	35	4	8	23	17	65.14711	1.861346	0	15	0	0	12	1
460	ClCCN(P1(OCCCN1)=O)CCCl	cyclophosphamide	cyclophosphamide	DB00531	2907	0.00099998713	0	0	0.10100001	0	0	1								Source_bilirubin	Source_OATP1B1_DeBruyn	Source_OATP1B1_Karlgren									Source_OATP1B3_DeBruyn		34.115894	2	0	0	29	1	3	14	9	56.626606	1.9526416	0	7	2	0	15	2
461	OC1(CCCC1)C(C(OCCN(C)C)=O)c1ccccc1	cyclopentolate	cyclopentolate	DB00979	2905	0.00099998713	0	0	0.00099998713	0	0	0	87.232651	0	Non-Inhibitor	unavailable				Source_bilirubin	Source_OATP1B1_DeBruyn	Source_OATP1B1_Karlgren	100.24419	0	Non-Inhibitor	unavailable					Source_OATP1B3_DeBruyn		50.095825	3	0	6	46	1	4	21	16	63.745689	1.3857758	0	17	0	0	25	1
462	Ic1cc(cc(I)c1Oc1cc(I)c(O)c(I)c1)CC(N)C(O)=O	thyroxine	thyroxine	DB00509	853	5.8509998	6	1	5.8730001	6	1	0						-13.1	Non-Inhibitor	Source_bilirubin	Source_OATP1B1_DeBruyn	Source_OATP1B1_Karlgren						11.4	0	Non-Inhibitor	Source_OATP1B3_DeBruyn	Source_OATP1B3_Karlgren	59.442722	4	0	12	35	4	8	24	18	66.867798	1.9105085	0	15	0	0	11	1
463	O(CC(O)CNC(C)C)c1c2c(ccc1)cccc2	propranolol	propranolol	DB00571	4946	0.10100001	0	0	0.102	0	0	0						8.8999996	Non-Inhibitor	Source_bilirubin	Source_OATP1B1_DeBruyn	Source_OATP1B1_Karlgren						12.8	0	Non-Inhibitor	Source_OATP1B3_DeBruyn	Source_OATP1B3_Karlgren	44.866653	3	0	10	40	2	5	19	16	54.638458	1.3659614	0	16	0	0	21	1
464	N(CC\C=C/1\c2c(C=Cc3c\1cccc3)cccc2)(C)C	cyclobenzaprine	cyclobenzaprine	DB00924	2895	1.1010001	1	0	0.102	0	0	0	85.238693	0	Non-Inhibitor	unavailable				Source_bilirubin	Source_OATP1B1_DeBruyn	Source_OATP1B1_Karlgren	102.13954	0	Non-Inhibitor	unavailable					Source_OATP1B3_DeBruyn		50.302654	1	0	12	42	0	1	21	20	47.800102	1.1380978	0	20	0	0	21	1
465	O=C1N(C)C(=O)NC(=O)C1(C(C#CCC)C)CC=C	methohexital	methohexital	DB00474	9034	0	0	0	0.00099998713	0	0	0								Source_bilirubin	Source_OATP1B1_DeBruyn	Source_OATP1B1_Karlgren									Source_OATP1B3_DeBruyn		41.248276	3	0	0	37	1	4	19	11	57.633266	1.5576559	0	14	0	0	18	2
466	OC(CCN1CCCC1)(C1CCCCC1)c1ccccc1	procyclidine	procyclidine	DB00387	4919	0.00099998713	0	0	0.003000021	0	0	0	81.714928	0	Non-Inhibitor	unavailable				Source_bilirubin	Source_OATP1B1_DeBruyn	Source_OATP1B1_Karlgren	103.35516	0	Non-Inhibitor	unavailable					Source_OATP1B3_DeBruyn		54.678997	2	0	6	50	1	3	21	19	60.600739	1.2120148	0	19	0	0	29	1
467	O(CCC)c1ccc(cc1N)C(OCCN(CC)CC)=O	proparacaine	proparacaine	DB00807	4935	0.10100001	0	0	0.20300001	0	0	0								Source_bilirubin	Source_OATP1B1_DeBruyn	Source_OATP1B1_Karlgren									Source_OATP1B3_DeBruyn		50.102619	3	0	6	47	1	4	21	15	68.099358	1.4489225	0	16	0	0	26	2
468	Oc1cc(ccc1O)C(O)CNC	epinephrine	epinephrine	DB00668	838	0.00099998713	0	0	0.0019999743	0	0	0								Source_bilirubin	Source_OATP1B1_DeBruyn	Source_OATP1B1_Karlgren									Source_OATP1B3_DeBruyn		28.014309	4	0	6	26	4	8	13	9	40.821503	1.5700579	0	9	0	0	13	1
469	O(CC(O)CNCCC)c1ccccc1C(=O)CCc1ccccc1	propafenone	propafenone	DB01182	4932	0.20600007	0	0	0.016000032	0	0	0	105.31598	0	Non-Inhibitor	unavailable				Source_bilirubin	Source_OATP1B1_DeBruyn	Source_OATP1B1_Karlgren	135.02092	0	Non-Inhibitor	unavailable					Source_OATP1B3_DeBruyn		58.46941	4	0	12	52	2	6	25	20	71.047348	1.3662952	0	21	0	0	27	1
470	Clc1cc2nc(ccc2cc1)\C=C\c1cc(ccc1)C(SCC1(CC1)CC(O)=O)CCc1ccccc1C(O)(C)C	montelukast	montelukast	DB00471	5311297	5.2860003	6	1	5.9959998	6	1	0								Source_bilirubin	Source_OATP1B1_DeBruyn	Source_OATP1B1_Karlgren									Source_OATP1B3_DeBruyn		94.190552	4	0	22	77	3	7	41	36	112.14547	1.4564347	0	35	1	0	36	1
471	S1c2c(N(c3c1cccc3)CC(N(C)C)C)cccc2	promethazine	promethazine	DB01069	4927	0.10300002	0	0	0.0019999743	0	0	0	69.154762	0	Non-Inhibitor	unavailable				Source_bilirubin	Source_OATP1B1_DeBruyn	Source_OATP1B1_Karlgren	86.927628	0	Non-Inhibitor	unavailable					Source_OATP1B3_DeBruyn		48.355862	1	0	12	40	0	1	20	18	54.951694	1.3737923	0	17	0	0	20	2
472	S(=O)(=O)(NC(=O)NC(C)C)c1cnccc1Nc1cc(ccc1)C	torasemide	torasemide	DB00214	41781	0.010999978	0	0	0.12700009	0	0	0	73.90284	0	Non-Inhibitor	unavailable				Source_bilirubin	Source_OATP1B1_DeBruyn	Source_OATP1B1_Karlgren	73.292328	0	Non-Inhibitor	unavailable					Source_OATP1B3_DeBruyn		51.201859	4	0	12	44	3	7	24	15	77.021545	1.7504896	0	16	0	0	20	4
473	O=C1CC[C@@]2(C3C(C4CCC(C(=O)C)[C@]4(CC3)C)CCC2=C1)C	progesterone	progesterone	DB00396	4920	0.903	1	0	0.10100001	0	0	0	52.429749	0	Non-Inhibitor	unavailable		63.900002	Inhibitor	Source_bilirubin	Source_OATP1B1_DeBruyn	Source_OATP1B1_Karlgren	91.999054	0	Non-Inhibitor	unavailable		33.400002	0	Non-Inhibitor	Source_OATP1B3_DeBruyn	Source_OATP1B3_Karlgren	58.567791	2	0	0	53	0	2	23	19	62.134399	1.1723472	0	21	0	0	30	0
474	S(=O)(=O)(N)c1ccc(cc1)-c1c(noc1C)-c1ccccc1	valdecoxib	valdecoxib	DB00580	119607	0.0019999743	0	0	0.10500002	0	0	0	120.37415	0	Non-Inhibitor	unavailable				Source_bilirubin	Source_OATP1B1_DeBruyn	Source_OATP1B1_Karlgren	94.410233	0	Non-Inhibitor	unavailable					Source_OATP1B3_DeBruyn		45.001102	3	0	17	36	1	4	22	15	62.059444	1.7238734	0	16	0	0	14	2
475	Clc1cc2N(c3c(Sc2cc1)cccc3)CCCN1CCN(CC1)C	prochlorperazine	prochlorperazine	DB00433	4917	0.20200001	0	0	0.0019999743	0	0	0	115.20832	0	Non-Inhibitor	unavailable				Source_bilirubin	Source_OATP1B1_DeBruyn	Source_OATP1B1_Karlgren	110.92466	0	Non-Inhibitor	unavailable					Source_OATP1B3_DeBruyn		59.583031	2	0	12	49	0	2	25	22	73.888229	1.5079231	0	20	1	0	24	3
476	O=C(NC(C)C)c1ccc(cc1)CNNC	procarbazine	procarbazine	DB01168	4915	0.1	0	0	0.00099998713	0	0	0								Source_bilirubin	Source_OATP1B1_DeBruyn	Source_OATP1B1_Karlgren									Source_OATP1B3_DeBruyn		37.891068	3	0	6	35	3	6	16	11	51.039845	1.4582813	0	12	0	0	19	3
477	O(C(=O)c1ccc(N)cc1)CCN(CC)CC	procaine	procaine	DB00721	4914	0	0	0	0.00099998713	0	0	0	104.06736	0	Non-Inhibitor	unavailable				Source_bilirubin	Source_OATP1B1_DeBruyn	Source_OATP1B1_Karlgren	104.23326	0	Non-Inhibitor	unavailable					Source_OATP1B3_DeBruyn		40.019859	2	0	6	37	1	3	17	12	54.205498	1.4650134	0	13	0	0	20	2
478	O=C(NCCN(CC)CC)c1ccc(N)cc1	procainamide	procainamide	DB01035	4913	0	0	0	0.0019999743	0	0	0						21.6	Non-Inhibitor	Source_bilirubin	Source_OATP1B1_DeBruyn	Source_OATP1B1_Karlgren						3.4000001	0	Non-Inhibitor	Source_OATP1B3_DeBruyn	Source_OATP1B3_Karlgren	40.984653	2	0	6	38	2	4	17	12	54.321976	1.4295257	0	13	0	0	21	3
479	S(=O)(=O)(N(CCC)CCC)c1ccc(cc1)C(O)=O	probenecid	probenecid	DB01032	4911	0.10099999	0	0	0.10100001	0	0	0						35.200001	Non-Inhibitor	Source_bilirubin	Source_OATP1B1_DeBruyn	Source_OATP1B1_Karlgren						22	0	Non-Inhibitor	Source_OATP1B3_DeBruyn	Source_OATP1B3_Karlgren	42.757069	4	0	6	38	2	6	19	12	62.604908	1.6474975	0	13	0	0	19	1
480	O1C(C)C(NC2C=C(CO)C(O)C(O)C2O)C(O)C(O)C1OC1C(O)C(O)C(OC1CO)OC1C(O)C(O)C(OC1CO)O	acarbose	acarbose	DB00284	41774	0.64700007	0	0	0.42000008	0	0	0						14.9	Non-Inhibitor	Source_bilirubin	Source_OATP1B1_DeBruyn	Source_OATP1B1_Karlgren						17.700001	0	Non-Inhibitor	Source_OATP1B3_DeBruyn	Source_OATP1B3_Karlgren	88.208099	19	0	0	87	14	33	44	22	136.05165	1.563812	0	25	0	0	43	1
481	O=C1NCNC(=O)C1(CC)c1ccccc1	primidone	primidone	DB00794	4909	0	0	0	0.00099998713	0	0	0	78.091728	0	Non-Inhibitor	unavailable				Source_bilirubin	Source_OATP1B1_DeBruyn	Source_OATP1B1_Karlgren	90.167519	0	Non-Inhibitor	unavailable					Source_OATP1B3_DeBruyn		34.259102	2	0	6	30	2	4	16	9	46.884197	1.5628066	0	12	0	0	14	2
482	O(C)c1cc(NC(CCCN)C)c2ncccc2c1	primaquine	primaquine	DB01087	4908	0.80300003	0	0	0.10600001	0	0	0								Source_bilirubin	Source_OATP1B1_DeBruyn	Source_OATP1B1_Karlgren									Source_OATP1B3_DeBruyn		44.504654	3	0	10	40	2	5	19	15	57.280212	1.4320053	0	15	0	0	21	3
483	Fc1ccc(cc1)C(O)CCC1C(N(C1=O)c1ccc(F)cc1)c1ccc(O)cc1	ezetimibe	ezetimibe	DB00973	150311	1.5300001	1	0	2.073	1	0	0	51.358829	0	Non-Inhibitor	unavailable		55.5	Inhibitor	Source_bilirubin	Source_OATP1B1_DeBruyn	Source_OATP1B1_Karlgren	30.632401	1	Inhibitor	unavailable		1.5	0	Non-Inhibitor	Source_OATP1B3_DeBruyn	Source_OATP1B3_Karlgren	60.862652	3	0	18	51	2	5	30	25	80.26104	1.5737458	0	24	0	2	21	1
484	O1[C@@]2(CCC1=O)CCC1C3[C@@]4(OC4C[C@@]12C)[C@@]1(C(CC3C(OC)=O)=CC(=O)CC1)C	eplerenone	eplerenone	DB00700	150310	1.724	1	0	0.32599998	0	0	0								Source_bilirubin	Source_OATP1B1_DeBruyn	Source_OATP1B1_Karlgren									Source_OATP1B3_DeBruyn		67.055794	4	0	0	60	0	4	30	21	81.657845	1.3609641	0	24	0	0	30	0
485	O=C1C2C(C3CC[C@](O)(C(=O)CO)[C@]3(C1)C)CCC1=CC(=O)C=C[C@@]12C	prednisone	prednisone	DB00635	4900	0.019999981	0	0	0.102	0	0	0	69.778038	0	Non-Inhibitor	unavailable				Source_bilirubin	Source_OATP1B1_DeBruyn	Source_OATP1B1_Karlgren	92.099953	0	Non-Inhibitor	unavailable					Source_OATP1B3_DeBruyn		58.306618	5	0	0	52	2	7	26	18	70.363129	1.353137	0	21	0	0	26	0
486	O(CC(O)CNC(C)(C)C)c1c2c(ccc1)C(=O)CCC2	levobunolol	levobunolol	DB01210	3914	0.70100003	1	0	0.40199995	0	0	0								Source_bilirubin	Source_OATP1B1_DeBruyn	Source_OATP1B1_Karlgren									Source_OATP1B3_DeBruyn		50.095825	4	0	6	46	2	6	21	16	63.745689	1.3857758	0	17	0	0	25	1
487	OC1C2C(C3CC[C@](O)(C(=O)CO)[C@]3(C1)C)CCC1=CC(=O)C=C[C@@]12C	prednisolone	prednisolone	DB00860	4894	0.012999952	0	0	0.0069999695	0	0	0	79.833115	0	Non-Inhibitor	unavailable		2.3	Non-Inhibitor	Source_bilirubin	Source_OATP1B1_DeBruyn	Source_OATP1B1_Karlgren	110.3694	0	Non-Inhibitor	unavailable		9.6000004	0	Non-Inhibitor	Source_OATP1B3_DeBruyn	Source_OATP1B3_Karlgren	59.640205	5	0	0	54	3	8	26	19	72.309685	1.3390682	0	21	0	0	28	0
488	o1cccc1C(=O)N1CCN(CC1)c1nc(N)c2cc(OC)c(OC)cc2n1	prazosin	prazosin	DB00457	4893	0.73299998	0	0	0.67799997	0	0	0						25.1	Non-Inhibitor	Source_bilirubin	Source_OATP1B1_DeBruyn	Source_OATP1B1_Karlgren						36.099998	0	Non-Inhibitor	Source_OATP1B3_DeBruyn	Source_OATP1B3_Karlgren	56.150654	5	0	15	49	1	6	28	14	82.561852	1.6849358	0	19	0	0	21	5
489	O=C1N2C(c3c(CC2)cccc3)CN(C1)C(=O)C1CCCCC1	praziquantel	praziquantel	DB01058	4891	0.10000002	0	0	0.20100003	0	0	0	162.23431	0	Non-Inhibitor	unavailable				Source_bilirubin	Source_OATP1B1_DeBruyn	Source_OATP1B1_Karlgren	125.50515	0	Non-Inhibitor	unavailable					Source_OATP1B3_DeBruyn		53.247032	2	0	6	47	0	2	23	17	66.315956	1.4109777	0	19	0	0	24	2
490	O(C(=O)C(CC)C)C1C2C(=CC(O)C1)C=CC(C)C2CCC(O)CC(O)CC(O)=O	pravastatin	pravastatin	DB00175	4889	0.56	0	0	0.86500007	0	0	0	100.30254	0	Non-Inhibitor	unavailable		52.200001	Inhibitor	Source_bilirubin	Source_OATP1B1_DeBruyn	Source_OATP1B1_Karlgren	102.81282	0	Non-Inhibitor	unavailable		5.4000001	0	Non-Inhibitor	Source_OATP1B3_DeBruyn	Source_OATP1B3_Karlgren	70.098549	6	0	0	66	5	11	30	21	89.119301	1.3502924	0	23	0	0	36	0
491	O(C(=O)C(NC(C(=O)N1C2C(CC1C(O)=O)CCCC2)C)CCC)CC	perindopril	perindopril	DB00790	60184	0.018000007	0	0	0.036000013	0	0	0	107.51323	0	Non-Inhibitor	unavailable				Source_bilirubin	Source_OATP1B1_DeBruyn	Source_OATP1B1_Karlgren	81.389175	0	Non-Inhibitor	unavailable					Source_OATP1B3_DeBruyn		60.987377	5	0	0	58	3	8	26	16	85.442635	1.4731488	0	19	0	0	32	2
492	s1c2CC(NCCC)CCc2nc1N	pramipexole	pramipexole	DB00413	4885	0.10000002	0	0	0.0019999743	0	0	0								Source_bilirubin	Source_OATP1B1_DeBruyn	Source_OATP1B1_Karlgren									Source_OATP1B3_DeBruyn		35.135483	2	0	5	31	2	4	14	10	46.119049	1.4877113	0	10	0	0	17	3
493	[S+](CCCNC(=O)c1nc(sc1)-c1nc(sc1)CCNC(=O)C(NC(=O)C(C(O)C(NC(=O)C(NC(=O)c1nc(nc(N)c1C)C(NCC(N)C(=O)N)CC(=O)N)C(OC1OC(CO)C(O)C(O)C1OC1OC(CO)C(O)C(OC([O-])=N)C1O)c1[nH]cnc1)C)C)C(O)C)(C)C	bleomycin	bleomycin	DB00290	72467	3.911	3	1	5.0219998	5	1	0								Source_bilirubin	Source_OATP1B1_DeBruyn	Source_OATP1B1_Karlgren									Source_OATP1B3_DeBruyn		196.38582	28	1	21	179	21	49	96	44	326.01953	1.8213383	0	55	0	0	83	17
494	FC(F)(F)C(=O)NC1CC(OC(C)C1O)OC1c2c(C[C@](O)(C1)C(=O)COC(=O)CCCC)c(O)c1c(C(=O)c3c(cccc3OC)C1=O)c2O	Valrubicin	n-trifluoroacetyladriamycin-14-valerate	DB00385	41744	5.6929998	6	1	5.7950001	6	1	0								Source_bilirubin	Source_OATP1B1_DeBruyn	Source_OATP1B1_Karlgren									Source_OATP1B3_DeBruyn		97.04155	12	0	12	87	5	17	51	31	148.58444	1.7078671	0	34	0	3	36	1
495	s1c2c(cc1)/C(/c1c(CC2)cccc1)=C\1/CCN(CC/1)C	pizotifen	pizotifen		27400	0.60100001	0	0	0.10300004	0	0	0								Source_bilirubin	Source_OATP1B1_DeBruyn	Source_OATP1B1_Karlgren									Source_OATP1B3_DeBruyn		51.442654	1	0	11	42	0	1	21	20	53.528042	1.2744772	0	19	0	0	21	1
496	Clc1cc2NC(N(S(=O)(=O)c2cc1S(=O)(=O)N)C)CSCC(F)(F)F	polythiazide	polythiazide	DB01324	4870	2.0139999	2	0	0.91899997	0	0	0								Source_bilirubin	Source_OATP1B1_DeBruyn	Source_OATP1B1_Karlgren									Source_OATP1B3_DeBruyn		47.087311	4	0	6	38	2	6	25	15	90.997116	2.3946609	0	11	1	3	13	3
497	S(O)(=O)(=O)CC1C(OC2OC(C(O)=O)C(OC3OC(COS(O)(=O)=O)C(O)C(O)C3NC(=O)C)C(O)C2O)C(OC(OC2C(O)C(OS(O)(=O)=O)C(OC2C(O)=O)O)C1OS(O)(=O)=O)O	heparin	heparin	DB01109	772	3.3840001	3	1	5.4770002	6	1	0								Source_bilirubin	Source_OATP1B1_DeBruyn	Source_OATP1B1_Karlgren									Source_OATP1B3_DeBruyn		113.06651	34	0	0	106	24	58	65	18	190.31477	1.7954223	0	26	0	0	41	1
498	FC(F)(F)c1cc(ccc1)CCCNC(C)c1c2c(ccc1)cccc2	cinacalcet	cinacalcet	DB01012	156419	0.80299997	0	0	0.20300001	0	0	0								Source_bilirubin	Source_OATP1B1_DeBruyn	Source_OATP1B1_Karlgren									Source_OATP1B3_DeBruyn		56.160446	1	0	16	48	1	2	26	25	67.108322	1.39809	0	22	0	3	22	1
499	s1cnc(C)c1\C=C/C=1CSC2N(C(=O)C2NC(=O)\C(=N/OC)\c2nc(sc2)N)C=1C(O)=O	cefditoren	cefditoren	DB01066	9571074	0.29100007	0	0	0.30000001	0	0	0								Source_bilirubin	Source_OATP1B1_DeBruyn	Source_OATP1B1_Karlgren									Source_OATP1B3_DeBruyn		64.752274	7	0	10	51	4	11	33	17	101.65012	1.9931395	0	19	0	0	18	6
500	O1C[C@H]2[C@@H](C(c3c(cc4OCOc4c3)C2O)c2cc(OC)c(OC)c(OC)c2)C1=O	Podofilox	pod	DB01179	4865	1.905	2	0	2.6719999	3	1	0	63.871685	0	Non-Inhibitor	unavailable				Source_bilirubin	Source_OATP1B1_DeBruyn	Source_OATP1B1_Karlgren	95.187645	0	Non-Inhibitor	unavailable					Source_OATP1B3_DeBruyn		59.805447	7	0	12	52	1	8	30	20	76.20787	1.465536	0	22	0	0	22	0
501	OC(O)=O	bicarbonate	bicarbonate	DB01390	767	0.0070000291	0	0	0.018999994	0	0	0								Source_bilirubin	Source_OATP1B1_DeBruyn	Source_OATP1B1_Karlgren									Source_OATP1B3_DeBruyn		5.4995861	3	0	0	6	3	6	4	0	8.7548876	1.4591479	0	1	0	0	2	0
502	Clc1ccccc1C(n1ccnc1)(c1ccccc1)c1ccccc1	clotrimazole	clotrimazole	DB00257	2812	0.70499998	0	0	0.20400006	0	0	0						32.299999	Non-Inhibitor	Source_bilirubin	Source_OATP1B1_DeBruyn	Source_OATP1B1_Karlgren						-120.4	0	Non-Inhibitor	Source_OATP1B3_DeBruyn	Source_OATP1B3_Karlgren	54.435482	1	0	23	42	0	1	25	22	56.882969	1.3543564	0	22	1	0	17	2
503	S1(=O)(=O)N(C)C(C(=O)Nc2ncccc2)=C(O)c2c1cccc2	piroxicam	piroxicam	DB00554	4856	0.0049999952	0	0	0.018999994	0	0	0						16.200001	Non-Inhibitor	Source_bilirubin	Source_OATP1B1_DeBruyn	Source_OATP1B1_Karlgren						23.5	0	Non-Inhibitor	Source_OATP1B3_DeBruyn	Source_OATP1B3_Karlgren	44.476311	5	0	12	36	2	7	23	13	66.653336	1.8514816	0	15	0	0	13	3
504	s1cccc1CCN1CCC(N(C(=O)CC)c2ccccc2)(CC1)COC	sufentanil	sufentanil	DB00708	41693	0.51099998	0	0	0.82300001	0	0	0								Source_bilirubin	Source_OATP1B1_DeBruyn	Source_OATP1B1_Karlgren									Source_OATP1B3_DeBruyn		65.427788	3	0	11	57	0	3	27	22	83.160515	1.4589565	0	22	0	0	30	2
505	Clc1ccccc1C(N1CCc2sccc2C1)C(OC)=O	clopidogrel	clopidogrel	DB00758	2806	0.60100001	0	0	0.30199999	0	0	1	145.29221	0	Non-Inhibitor	unavailable				Source_bilirubin	Source_OATP1B1_DeBruyn	Source_OATP1B1_Karlgren	96.139763	0	Non-Inhibitor	unavailable					Source_OATP1B3_DeBruyn		46.612686	2	0	11	37	0	2	21	17	62.749775	1.6959399	0	16	1	0	16	1
506	O(C(=O)C)c1c(C)c(C)c(OCC(O)CNC(C)C)cc1C	metipranolol	metipranolol	DB01214	31477	0.00099998713	0	0	0.20299995	0	0	0								Source_bilirubin	Source_OATP1B1_DeBruyn	Source_OATP1B1_Karlgren									Source_OATP1B3_DeBruyn		52.231411	4	0	6	49	2	6	22	16	69.251953	1.4133052	0	17	0	0	27	1
507	O(C(=O)C1[C@@]2(C(C3=NC2=Cc2[nH]c(C=C4N=C(C=c5[nH]c(=C3)c(C)c5C=C)C(C)=C4CCC(O)=O)c(CCC(OC)=O)c2C)=CC=C1C(OC)=O)C)C	verteporfin	verteporfin	DB00460	5362420	5.8990002	6	1	6	6	1	0								Source_bilirubin	Source_OATP1B1_DeBruyn	Source_OATP1B1_Karlgren									Source_OATP1B3_DeBruyn		110.98131	7	0	10	95	4	11	53	35	145.99931	1.536835	0	41	0	0	42	4
508	S(=O)(=O)(N)c1cc(ccc1OC)CC(NCCOc1ccccc1OCC)C	tamsulosin	tamsulosin	DB00706	60147	0.26700002	0	0	0.40200007	0	0	0								Source_bilirubin	Source_OATP1B1_DeBruyn	Source_OATP1B1_Karlgren									Source_OATP1B3_DeBruyn		62.980206	5	0	12	56	2	7	28	20	90.557739	1.6171024	0	20	0	0	28	2
509	Clc1ccccc1C1=NCC(=O)Nc2c1cc([N+](=O)[O-])cc2	clonazepam	clonazepam	DB01068	2802	1.005	1	0	0.11899996	0	0	0								Source_bilirubin	Source_OATP1B1_DeBruyn	Source_OATP1B1_Karlgren									Source_OATP1B3_DeBruyn		40.95393	2	0	12	32	1	3	22	15	58.667583	1.833362	0	15	1	0	10	3
510	Clc1cc2N(c3c(CCc2cc1)cccc3)CCCN(C)C	clomipramine	clomipramine	DB01242	2801	2.1009998	2	0	0.10400003	0	0	0	43.578079	1	Inhibitor	unavailable				Source_bilirubin	Source_OATP1B1_DeBruyn	Source_OATP1B1_Karlgren	78.80909	0	Non-Inhibitor	unavailable					Source_OATP1B3_DeBruyn		53.156239	1	0	12	45	0	1	22	20	60.38084	1.3417965	0	19	1	0	23	2
511	Cl\C(=C(/c1ccc(OCCN(CC)CC)cc1)\c1ccccc1)\c1ccccc1	clomiphene citrate	clomiphene citrate	DB00882	2800	0.31100005	0	0	1.233	1	0	0	99.409225	0	Non-Inhibitor	unavailable				Source_bilirubin	Source_OATP1B1_DeBruyn	Source_OATP1B1_Karlgren	126.32584	0	Non-Inhibitor	unavailable					Source_OATP1B3_DeBruyn		68.512207	2	0	18	57	0	2	29	27	75.657364	1.3273221	0	26	1	0	28	1
512	Clc1cc(Nc2ncnc3c2cc(OCCCN2CCOCC2)c(OC)c3)ccc1F	gefitinib	gefitinib	DB00317	123631	2.8769999	3	1	2.4300001	2	0	0								Source_bilirubin	Source_OATP1B1_DeBruyn	Source_OATP1B1_Karlgren									Source_OATP1B3_DeBruyn		64.266029	6	0	16	55	1	7	31	22	97.073303	1.7649691	0	22	1	1	24	4
513	OC(=O)CN	Glycine	gly	DB00145	750	0.0070000291	0	0	0.32199997	0	0	0								Source_bilirubin	Source_OATP1B1_DeBruyn	Source_OATP1B1_Karlgren									Source_OATP1B3_DeBruyn		9.5579653	3	0	0	10	3	6	5	1	17.60964	1.760964	0	2	0	0	5	1
514	Oc1ccc(nc1CO)C(O)CNC(C)(C)C	pirbuterol	pirbuterol	DB01291	4845	0.20099999	0	0	0.0040000081	0	0	0								Source_bilirubin	Source_OATP1B1_DeBruyn	Source_OATP1B1_Karlgren									Source_OATP1B3_DeBruyn		39.061859	5	0	6	37	4	9	17	12	56.536774	1.528021	0	12	0	0	20	2
515	Clc1ccc(N2C3=C\C(=N/C(C)C)\C(Nc4ccc(Cl)cc4)=CC3=Nc3c2cccc3)cc1	clofazimine	clofazimine	DB00845	2794	1.5660001	1	0	3.142	4	1	0								Source_bilirubin	Source_OATP1B1_DeBruyn	Source_OATP1B1_Karlgren									Source_OATP1B3_DeBruyn		70.949448	2	0	18	55	1	3	33	27	81.485329	1.4815514	0	27	2	0	22	4
516	OC(=O)C(N)Cc1c2c([nH]c1)cccc2	l-tryptophan	l-tryptophan	DB00150	1148	0.10099999	0	0	0.0029999614	0	0	0	93.185783	0	Non-Inhibitor	unavailable				Source_bilirubin	Source_OATP1B1_DeBruyn	Source_OATP1B1_Karlgren	97.094627	0	Non-Inhibitor	unavailable					Source_OATP1B3_DeBruyn		31.165516	3	0	9	27	4	7	15	10	43.308666	1.6040246	0	11	0	0	12	2
517	O(CCOC)c1cc2c(ncnc2Nc2cc(ccc2)C#C)cc1OCCOC	erlotinib	erlotinib	DB00530	176870	0.99299997	0	0	1.7620001	2	0	0						10.6	Non-Inhibitor	Source_bilirubin	Source_OATP1B1_DeBruyn	Source_OATP1B1_Karlgren						27.5	0	Non-Inhibitor	Source_OATP1B3_DeBruyn	Source_OATP1B3_Karlgren	60.56424	6	0	16	52	1	7	29	20	81.518555	1.5676645	0	22	0	0	23	3
518	Cl[C@@]12C(C3CC(C)[C@](O)(C(=O)CCl)[C@]3(CC1O)C)CCC1=CC(=O)C=C[C@@]12C	mometasone	mometasone	DB00764	123620	2.3510001	2	0	1.6440001	2	0	0								Source_bilirubin	Source_OATP1B1_DeBruyn	Source_OATP1B1_Karlgren									Source_OATP1B3_DeBruyn		64.958206	4	0	0	56	2	6	28	22	82.498444	1.4731865	0	22	2	0	28	0
519	O=C1CCC2C3CC(C4=CC(=O)C=C[C@@]4(C3CC[C@]12C)C)=C	exemestane	exemestane	DB00990	60198	0.20700008	0	0	0.10000002	0	0	0								Source_bilirubin	Source_OATP1B1_DeBruyn	Source_OATP1B1_Karlgren									Source_OATP1B3_DeBruyn		52.807034	2	0	0	46	0	2	22	18	55.60619	1.2088301	0	20	0	0	24	0
520	ClC(C(NC(=O)C1N(CC(C1)CCC)C)C1OC(SC)C(O)C(O)C1O)C	clindamycin	clindamycin	DB01190	2786	0.91700006	1	0	0.036000013	0	0	0	69.973328	0	Non-Inhibitor	unavailable				Source_bilirubin	Source_OATP1B1_DeBruyn	Source_OATP1B1_Karlgren	115.17832	0	Non-Inhibitor	unavailable					Source_OATP1B3_DeBruyn		64.974167	6	0	0	60	4	10	27	19	99.280136	1.654669	0	18	1	0	33	2
521	OCCCCCCCCCCCCCCCCCCCCCC	tadenan	tadenan	DB00632	12620	0.98999995	0	0	2.1259999	3	1	0								Source_bilirubin	Source_OATP1B1_DeBruyn	Source_OATP1B1_Karlgren									Source_OATP1B3_DeBruyn		70.194481	1	0	0	69	1	2	23	22	69.296844	1.004302	0	22	0	0	46	0
522	O(C(=O)NC(C(C)(C)C)C(=O)NC(Cc1ccccc1)C(O)CN(NC(=O)C(NC(OC)=O)C(C)(C)C)Cc1ccc(cc1)-c1ncccc1)C	Atazanavir	dr7	DB01072	148192	5.7810001	6	1	6	6	1	1						95	Inhibitor	Source_bilirubin	Source_OATP1B1_DeBruyn	Source_OATP1B1_Karlgren						92.599998	1	Inhibitor	Source_OATP1B3_DeBruyn	Source_OATP1B3_Karlgren	113.76723	7	0	18	103	5	12	51	34	157.70418	1.5311086	0	38	0	0	52	6
523	S(=O)(=O)(N(CC(C)C)CC(OP(O)(O)=O)C(NC(OC1CCOC1)=O)Cc1ccccc1)c1ccc(N)cc1	fosamprenavir	fosamprenavir	DB01319	131536	4.6409998	5	1	5.0489998	5	1	0								Source_bilirubin	Source_OATP1B1_DeBruyn	Source_OATP1B1_Karlgren									Source_OATP1B3_DeBruyn		85.052551	8	0	12	75	5	13	39	24	131.66348	1.7555131	0	25	0	0	36	3
524	S1C(Cc2ccc(OCCc3ncc(cc3)CC)cc2)C(=O)NC1=O	pioglitazone	pioglitazone	DB01132	4829	0.0040000081	0	0	0.0090000033	0	0	0	122.65473	0	Non-Inhibitor	unavailable		21.9	Non-Inhibitor	Source_bilirubin	Source_OATP1B1_DeBruyn	Source_OATP1B1_Karlgren	88.742439	0	Non-Inhibitor	unavailable		5.5999999	0	Non-Inhibitor	Source_OATP1B3_DeBruyn	Source_OATP1B3_Karlgren	54.28186	4	0	12	45	1	5	25	18	73.229317	1.6273181	0	19	0	0	20	2
525	O(CC(O)CNC(C)C)c1c2c([nH]cc2)ccc1	pindolol	pindolol	DB00960	4828	0.00099998713	0	0	0.00099998713	0	0	0	85.038536	0	Non-Inhibitor	unavailable		-24.700001	Non-Inhibitor	Source_bilirubin	Source_OATP1B1_DeBruyn	Source_OATP1B1_Karlgren	97.576202	0	Non-Inhibitor	unavailable		24.5	0	Non-Inhibitor	Source_OATP1B3_DeBruyn	Source_OATP1B3_Karlgren	41.779861	3	0	9	38	3	6	18	14	55.679714	1.4652556	0	14	0	0	20	2
526	ClCC1OC1	sevelamer	sevelamer	DB00658	3085017	0.0040000081	0	0	0.0099999905	0	0	0								Source_bilirubin	Source_OATP1B1_DeBruyn	Source_OATP1B1_Karlgren									Source_OATP1B3_DeBruyn		11.595965	1	0	0	10	0	1	5	4	16.854753	1.6854753	0	3	1	0	5	0
527	ClC1C(Cl)C(Cl)C(Cl)C(Cl)C1Cl	lindane	lindane	DB00431	727	0.21200006	0	0	1.1029999	1	0	0	79.824707	0	Non-Inhibitor	unavailable				Source_bilirubin	Source_OATP1B1_DeBruyn	Source_OATP1B1_Karlgren	90.093224	0	Non-Inhibitor	unavailable					Source_OATP1B3_DeBruyn		27.640759	0	0	0	18	0	0	12	12	28.529325	1.5849625	0	6	6	0	6	0
528	S(=O)(=O)(N1CCCC1)Cc1cc2c([nH]cc2CCN(C)C)cc1	almotriptan	almotriptan	DB00918	123606	0.00099998713	0	0	0	0	0	0	95.848671	0	Non-Inhibitor	unavailable				Source_bilirubin	Source_OATP1B1_DeBruyn	Source_OATP1B1_Karlgren	94.327606	0	Non-Inhibitor	unavailable					Source_OATP1B3_DeBruyn		54.393826	3	0	9	48	1	4	23	17	75.740036	1.5779175	0	17	0	0	25	3
529	Fc1ccc(cc1)C1(OCc2c1ccc(c2)C#N)CCCN(C)C	citalopram	citalopram	DB00215	2771	0.10099999	0	0	0.10100001	0	0	1	102.32442	0	Non-Inhibitor	unavailable				Source_bilirubin	Source_OATP1B1_DeBruyn	Source_OATP1B1_Karlgren	117.82199	0	Non-Inhibitor	unavailable					Source_OATP1B3_DeBruyn		52.761654	3	0	12	45	0	3	24	20	66.456161	1.4768035	0	20	0	1	21	2
530	Clc1cc(C(=O)NC2CCN(CC2OC)CCCOc2ccc(F)cc2)c(OC)cc1N	cisapride	cisapride	DB00604	2769	4.0549998	5	1	4.454	5	1	0								Source_bilirubin	Source_OATP1B1_DeBruyn	Source_OATP1B1_Karlgren									Source_OATP1B3_DeBruyn		69.061996	5	0	12	61	2	7	32	24	104.09672	1.7065035	0	23	1	1	29	3
531	OC1CC2C(C\C(\C2)=C/CCCC(OCC(=O)c2ccccc2)=O)C1\C=C\C(O)C(CC#CC)C	iloprost	iloprost	DB01088	5311181	4.743	5	1	5.2399998	6	1	0								Source_bilirubin	Source_OATP1B1_DeBruyn	Source_OATP1B1_Karlgren									Source_OATP1B3_DeBruyn		82.148132	4	0	6	73	2	6	35	28	93.619591	1.2824601	0	30	0	0	38	0
532	Fc1cc2c(N(C=C(C(O)=O)C2=O)C2CC2)cc1N1CCNCC1	ciprofloxacin	ciprofloxacin	DB00537	2764	0.20100002	0	0	0.003000021	0	0	1	105.25901	0	Non-Inhibitor	unavailable				Source_bilirubin	Source_OATP1B1_DeBruyn	Source_OATP1B1_Karlgren	112.42523	0	Non-Inhibitor	unavailable					Source_OATP1B3_DeBruyn		48.185272	4	0	6	42	3	7	24	16	72.422035	1.7243342	0	17	0	1	18	3
533	O1c2c(OC1)cc1N(N=C(C(O)=O)C(=O)c1c2)CC	cinoxacin	cinoxacin	DB00827	2762	0.20100002	0	0	0.00099998713	0	0	0	112.15926	0	Non-Inhibitor	unavailable				Source_bilirubin	Source_OATP1B1_DeBruyn	Source_OATP1B1_Karlgren	101.4603	0	Non-Inhibitor	unavailable					Source_OATP1B3_DeBruyn		33.997929	6	0	6	29	2	8	19	8	51.032978	1.7597579	0	12	0	0	10	2
534	N(CC#C)C1CCc2c1cccc2	Rasagiline	ras	DB01367	122316	0.10100001	0	0	0.0019999743	0	0	0								Source_bilirubin	Source_OATP1B1_DeBruyn	Source_OATP1B1_Karlgren									Source_OATP1B3_DeBruyn		30.888309	1	0	6	26	1	2	13	12	31.086166	1.1956217	0	12	0	0	13	1
535	O(C)c1cc2c([nH]cc2\C=N\NC(NCCCCC)=N)cc1	tegaserod	tegaserod	DB01079	5487301	0.27899998	0	0	1.1800001	1	0	1	73.155113	0	Non-Inhibitor	unavailable				Source_bilirubin	Source_OATP1B1_DeBruyn	Source_OATP1B1_Karlgren	112.90079	0	Non-Inhibitor	unavailable					Source_OATP1B3_DeBruyn		49.798241	3	0	9	45	4	7	22	14	67.481827	1.4995961	0	16	0	0	23	5
536	O(CCCOC)c1cc(ccc1OC)CC(C(C)C)CC(N)C(O)CC(C(C)C)C(=O)NCC(C(=O)N)(C)C	aliskiren	aliskiren	DB01258	5493444	5.3470001	6	1	5.8829999	6	1	0								Source_bilirubin	Source_OATP1B1_DeBruyn	Source_OATP1B1_Karlgren									Source_OATP1B3_DeBruyn		96.252029	7	0	6	92	4	11	39	28	129.11653	1.4034406	0	30	0	0	53	3
537	O=C1N2N(CCCC1NC(CCc1ccccc1)C(OCC)=O)CCCC2C(O)=O	cilazapril	cilazapril	DB01340	2751	0.76000005	0	0	0.40800011	0	0	0								Source_bilirubin	Source_OATP1B1_DeBruyn	Source_OATP1B1_Karlgren									Source_OATP1B3_DeBruyn		66.700584	6	0	6	61	3	9	30	19	93.72287	1.5364405	0	22	0	0	31	3
538	s1cc(nc1N)/C(=N/OC(C(O)=O)(C)C)/C(=O)NC1C(N(S(O)(=O)=O)C1=O)C	aztreonam	aztreonam	DB00355	2274	0.60600001	0	0	0.01700002	0	0	0								Source_bilirubin	Source_OATP1B1_DeBruyn	Source_OATP1B1_Karlgren									Source_OATP1B3_DeBruyn		51.93148	9	0	5	45	7	16	28	9	91.931168	2.0429149	0	13	0	0	17	5
539	O=C1N(O)C(=CC(=C1)C)C1CCCCC1	ciclopirox	ciclopirox	DB01188	2749	0.00099998713	0	0	0.0019999743	0	0	0	129.10783	0	Non-Inhibitor	unavailable				Source_bilirubin	Source_OATP1B1_DeBruyn	Source_OATP1B1_Karlgren	105.95513	0	Non-Inhibitor	unavailable					Source_OATP1B3_DeBruyn		35.159481	2	0	0	32	1	3	15	11	45.49358	1.4216744	0	12	0	0	17	1
540	Clc1cc2NC(=O)Cc2cc1CCN1CCN(CC1)c1nsc2c1cccc2	ziprasidone	ziprasidone	DB00246	60854	0.42900005	0	0	1.1270001	1	0	0								Source_bilirubin	Source_OATP1B1_DeBruyn	Source_OATP1B1_Karlgren									Source_OATP1B3_DeBruyn		61.244652	3	0	15	49	1	4	28	20	82.643448	1.686601	0	21	1	0	21	4
541	Clc1cc2NC(Oc2cc1)=O	chlorzoxazone	chlorzoxazone	DB00356	2733	0.10099999	0	0	0.00099998713	0	0	0						20.1	Non-Inhibitor	Source_bilirubin	Source_OATP1B1_DeBruyn	Source_OATP1B1_Karlgren						-1	0	Non-Inhibitor	Source_OATP1B3_DeBruyn	Source_OATP1B3_Karlgren	19.871172	1	0	6	15	1	2	11	7	28.951874	1.930125	0	7	1	0	4	1
542	Clc1ccc(cc1S(=O)(=O)N)C1(O)NC(=O)c2c1cccc2	chlorthalidone	chlorthalidone	DB00310	2732	0.0040000081	0	0	0.0080000162	0	0	0	62.407394	0	Non-Inhibitor	unavailable				Source_bilirubin	Source_OATP1B1_DeBruyn	Source_OATP1B1_Karlgren	67.037598	0	Non-Inhibitor	unavailable					Source_OATP1B3_DeBruyn		42.462723	4	0	12	33	3	7	22	13	65.108292	1.9729785	0	14	1	0	11	2
543	Oc1cc(ccc1O)CCN	dopamine	dopamine	DB00988	681	0.00099998713	0	0	0.0059999824	0	0	0	66.462242	0	Non-Inhibitor	unavailable				Source_bilirubin	Source_OATP1B1_DeBruyn	Source_OATP1B1_Karlgren	73.492905	0	Non-Inhibitor	unavailable					Source_OATP1B3_DeBruyn		24.118723	3	0	6	22	3	6	11	8	34.053749	1.5478976	0	8	0	0	11	1
544	Clc1ccc(S(=O)(=O)NC(=O)NCCC)cc1	chlorpropamide	chlorpropamide	DB00672	2727	0	0	0	0.00099998713	0	0	0	102.04312	0	Non-Inhibitor	unavailable				Source_bilirubin	Source_OATP1B1_DeBruyn	Source_OATP1B1_Karlgren	102.22458	0	Non-Inhibitor	unavailable					Source_OATP1B3_DeBruyn		35.954308	3	0	6	30	2	5	17	10	59.126835	1.9708945	0	10	1	0	13	2
545	Clc1cc2N(c3c(Sc2cc1)cccc3)CCCN(C)C	chlorpromazine	chlorpromazine	DB00477	2726	0.70100003	1	0	0.10300004	0	0	0	99.492844	0	Non-Inhibitor	unavailable		27.1	Non-Inhibitor	Source_bilirubin	Source_OATP1B1_DeBruyn	Source_OATP1B1_Karlgren	97.664879	0	Non-Inhibitor	unavailable		22.799999	0	Non-Inhibitor	Source_OATP1B3_DeBruyn	Source_OATP1B3_Karlgren	49.869068	1	0	12	40	0	1	21	19	60.679634	1.5169908	0	17	1	0	19	2
546	Clc1ccc(cc1)C(CCN(C)C)c1ncccc1	chlorpheniramine	chlorpheniramine	DB01114	2725	0.10100001	0	0	0.102	0	0	0	117.7422	0	Non-Inhibitor	unavailable				Source_bilirubin	Source_OATP1B1_DeBruyn	Source_OATP1B1_Karlgren	103.615	0	Non-Inhibitor	unavailable					Source_OATP1B3_DeBruyn		45.209068	2	0	12	38	0	2	19	17	52.710621	1.3871217	0	16	1	0	19	2
547	NC(Cc1ccccc1)(C)C	phentermine	phentermine	DB00191	4771	0.00099998713	0	0	0.0019999743	0	0	0								Source_bilirubin	Source_OATP1B1_DeBruyn	Source_OATP1B1_Karlgren									Source_OATP1B3_DeBruyn		28.701895	1	0	6	26	1	2	11	10	30.388792	1.1687998	0	10	0	0	15	1
548	Clc1cc2NC=NS(=O)(=O)c2cc1S(=O)(=O)N	chlorothiazide	chlorothiazide	DB00880	2720	0.10600001	0	0	0.0069999695	0	0	0								Source_bilirubin	Source_OATP1B1_DeBruyn	Source_OATP1B1_Karlgren									Source_OATP1B3_DeBruyn		30.808758	5	0	6	23	2	7	17	7	54.125778	2.3532946	0	7	1	0	6	3
549	Clc1cc2nccc(NC(CCCN(CC)CC)C)c2cc1	chloroquine	chloroquine	DB00608	2719	0.801	1	0	0.30599999	0	0	0	84.337471	0	Non-Inhibitor	unavailable		-1.4	Non-Inhibitor	Source_bilirubin	Source_OATP1B1_DeBruyn	Source_OATP1B1_Karlgren	99.184128	0	Non-Inhibitor	unavailable		-7.1999998	0	Non-Inhibitor	Source_OATP1B3_DeBruyn	Source_OATP1B3_Karlgren	54.496616	2	0	10	48	1	3	22	19	66.05323	1.376109	0	18	1	0	26	3
550	OC(C(O)C(O)CO)C(O)CO	mannitol	mannitol	DB00742	453	0.00099998713	0	0	0.22500002	0	0	0								Source_bilirubin	Source_OATP1B1_DeBruyn	Source_OATP1B1_Karlgren									Source_OATP1B3_DeBruyn		24.707102	6	0	0	26	6	12	12	6	37.888912	1.457266	0	6	0	0	14	0
551	Clc1ccc(NC(NC(NCCCCCCNC(NC(Nc2ccc(Cl)cc2)=N)=N)=N)=N)cc1	chlorhexidine	chlorhexidine	DB00878	2713	4.1719999	4	1	5.6360002	6	1	0								Source_bilirubin	Source_OATP1B1_DeBruyn	Source_OATP1B1_Karlgren									Source_OATP1B3_DeBruyn		74.083794	4	0	12	64	10	14	34	20	103.46651	1.6166642	0	22	2	0	30	10
552	Clc1cc2c(N=C(NC)C[N+]([O-])=C2c2ccccc2)cc1	chlordiazepoxide	chlordiazepoxide	DB00475	2712	0.20100002	0	0	0.10300004	0	0	0								Source_bilirubin	Source_OATP1B1_DeBruyn	Source_OATP1B1_Karlgren									Source_OATP1B3_DeBruyn		43.777103	2	0	12	35	1	3	21	15	57.467049	1.6419157	0	16	1	0	14	3
553	ClCCN(CCCl)c1ccc(cc1)CCCC(O)=O	chlorambucil	chlorambucil	DB00291	2708	0.10099999	0	0	0.20099998	0	0	0	123.94473	0	Non-Inhibitor	unavailable				Source_bilirubin	Source_OATP1B1_DeBruyn	Source_OATP1B1_Karlgren	102.72871	0	Non-Inhibitor	unavailable					Source_OATP1B3_DeBruyn		44.373066	2	0	6	38	2	4	19	15	61.407654	1.6159909	0	14	2	0	19	1
554	O=C1NC(=Nc2n(cnc12)COC(COC(=O)C(N)C(C)C)CO)N	valganciclovir	valganciclovir	DB01610	64147	0.70099998	0	0	0.0049999952	0	0	0								Source_bilirubin	Source_OATP1B1_DeBruyn	Source_OATP1B1_Karlgren									Source_OATP1B3_DeBruyn		49.919445	7	0	5	47	4	11	25	8	82.535797	1.7560807	0	14	0	0	22	6
555	O=C1CC[C@]2(C(=C1)C(=CC1C3CC[C@](O)(C(=O)C)[C@]3(CCC12)C)C)C	megestrol	megestrol	DB00351	19090	0.528	0	0	0.011999965	0	0	0								Source_bilirubin	Source_OATP1B1_DeBruyn	Source_OATP1B1_Karlgren									Source_OATP1B3_DeBruyn		61.129791	3	0	0	55	1	4	25	20	67.905685	1.2346488	0	22	0	0	30	0
556	Clc1cc2N(c3c(Sc2cc1)cccc3)CCCN1CCN(CC1)CCO	perphenazine	perphenazine	DB00850	4748	1.008	1	0	0.011000037	0	0	0	130.01968	0	Non-Inhibitor	unavailable				Source_bilirubin	Source_OATP1B1_DeBruyn	Source_OATP1B1_Karlgren	113.25581	0	Non-Inhibitor	unavailable					Source_OATP1B3_DeBruyn		63.478619	3	0	12	53	1	4	27	23	84.374802	1.5919774	0	21	1	0	26	3
557	S(CC1CC2C(N(C1)CCC)Cc1c3c2cccc3[nH]c1)C	pergolide	pergolide	DB01186	4745	1.002	1	0	0.10600001	0	0	0	90.145767	0	Non-Inhibitor	unavailable				Source_bilirubin	Source_OATP1B1_DeBruyn	Source_OATP1B1_Karlgren	85.266533	0	Non-Inhibitor	unavailable					Source_OATP1B3_DeBruyn		55.876617	1	0	9	48	1	2	22	20	63.156143	1.315753	0	19	0	0	26	2
558	Oc1ccccc1-c1nc(nn1-c1ccc(cc1)C(O)=O)-c1ccccc1O	Deferasirox	icl670	DB01609	5493381	1.9810001	3	1	2.0999999	1	0	0								Source_bilirubin	Source_OATP1B1_DeBruyn	Source_OATP1B1_Karlgren									Source_OATP1B3_DeBruyn		53.469894	6	0	23	43	4	10	28	18	69.732475	1.6216854	0	21	0	0	15	3
559	O=C1N(CCCCC(=O)C)C(=O)N(c2ncn(c12)C)C	pentoxifylline	pentoxifylline	DB00806	4740	0.20100003	0	0	0.20100003	0	0	0	77.216675	0	Non-Inhibitor	unavailable				Source_bilirubin	Source_OATP1B1_DeBruyn	Source_OATP1B1_Karlgren	79.592003	0	Non-Inhibitor	unavailable					Source_OATP1B3_DeBruyn		41.688274	4	0	5	38	0	4	20	8	63.501991	1.671105	0	13	0	0	18	4
560	O1C(CO)C(O)CC1n1c2N=CNCC(O)c2nc1	Pentostatin	dcf	DB00552	4739	0.20000003	0	0	0.0019999743	0	0	0								Source_bilirubin	Source_OATP1B1_DeBruyn	Source_OATP1B1_Karlgren									Source_OATP1B3_DeBruyn		37.636688	6	0	5	35	4	10	19	7	61.471157	1.7563188	0	11	0	0	16	4
561	O(CC(N)C)c1c(cccc1C)C	mexiletine	mexiletine	DB00379	4178	0.10100001	0	0	0.0019999743	0	0	0								Source_bilirubin	Source_OATP1B1_DeBruyn	Source_OATP1B1_Karlgren									Source_OATP1B3_DeBruyn		32.597481	2	0	6	30	1	3	13	11	39.666103	1.3222034	0	11	0	0	17	1
562	Oc1cc2c(CC3N(CC[C@]2(C)C3C)C\C=C(\C)/C)cc1	pentazocine	pentazocine	DB00652	4736	0.20000005	0	0	0.00099998713	0	0	0								Source_bilirubin	Source_OATP1B1_DeBruyn	Source_OATP1B1_Karlgren									Source_OATP1B3_DeBruyn		53.345409	2	0	6	48	1	3	21	19	58.985615	1.2288669	0	19	0	0	27	1
563	S1C2N(C(C(O)=O)C1(C)C)C(=O)C2NC(=O)COc1ccccc1	penicillin v	penicillin v	DB00417	4730	0.10400003	0	0	0.10899997	0	0	0	91.657661	0	Non-Inhibitor	unavailable				Source_bilirubin	Source_OATP1B1_DeBruyn	Source_OATP1B1_Karlgren	108.77331	0	Non-Inhibitor	unavailable					Source_OATP1B3_DeBruyn		49.272274	5	0	6	42	3	8	24	14	73.809044	1.7573581	0	16	0	0	18	2
564	SC(C(N)C(O)=O)(C)C	Penicillamine	d-penicillamine	DB00859	4727	0.0019999743	0	0	0.0040000081	0	0	0	100.4431	0	Non-Inhibitor	unavailable				Source_bilirubin	Source_OATP1B1_DeBruyn	Source_OATP1B1_Karlgren	123.952	0	Non-Inhibitor	unavailable					Source_OATP1B3_DeBruyn		21.738724	3	0	0	20	3	6	9	4	34.775173	1.7387587	0	5	0	0	11	1
565	Clc1ccc(cc1)C(N1CCN(CC1)CCOCC(O)=O)c1ccccc1	cetirizine	cetirizine	DB00341	2678	0.51199996	0	0	0.32500005	0	0	0						35.700001	Non-Inhibitor	Source_bilirubin	Source_OATP1B1_DeBruyn	Source_OATP1B1_Karlgren						40.299999	0	Non-Inhibitor	Source_OATP1B3_DeBruyn	Source_OATP1B3_Karlgren	60.415825	5	0	12	52	2	7	27	21	81.332909	1.5640944	0	21	1	0	25	2
566	O=C1NC(=Nc2n(cnc12)CCC(CO)CO)N	penciclovir	penciclovir	DB00299	4725	0.20099999	0	0	0.0049999952	0	0	0								Source_bilirubin	Source_OATP1B1_DeBruyn	Source_OATP1B1_Karlgren									Source_OATP1B3_DeBruyn		35.507896	5	0	5	33	4	9	18	6	58.27784	1.7659951	0	10	0	0	15	5
567	Fc1ccc(cc1)-c1c(COC)c(nc(C(C)C)c1\C=C\C(O)CC(O)CC(O)=O)C(C)C	cerivastatin	cerivastatin	DB00439	2676	5.2319999	5	1	5.1459999	5	1	0						73.599998	Inhibitor	Source_bilirubin	Source_OATP1B1_DeBruyn	Source_OATP1B1_Karlgren						68.099998	1	Inhibitor	Source_OATP1B3_DeBruyn	Source_OATP1B3_Karlgren	74.097961	6	0	12	67	4	10	33	26	99.633163	1.4870622	0	26	0	1	34	1
568	O1C(c2ccccc2)C(=O)N=C1N	pemoline	pemoline	DB01230	4723	0	0	0	0.0019999743	0	0	0								Source_bilirubin	Source_OATP1B1_DeBruyn	Source_OATP1B1_Karlgren									Source_OATP1B3_DeBruyn		24.978344	2	0	6	21	1	3	13	7	35.709339	1.7004448	0	9	0	0	8	2
569	S1C2N(C(=O)C2NC(=O)C(N)C=2CC=CCC=2)C(C(O)=O)=C(C1)C	cephradine	cephradine	DB01333	2673	0.00099998713	0	0	0.0019999743	0	0	0								Source_bilirubin	Source_OATP1B1_DeBruyn	Source_OATP1B1_Karlgren	100.39536	0	Non-Inhibitor	unavailable					Source_OATP1B3_DeBruyn		50.237068	5	0	0	43	4	9	24	14	75.863876	1.7642761	0	16	0	0	19	3
570	Oc1ccc(cc1)CC(NC(=O)C(NC(=O)C(NC(=O)C(NC(=O)C1NC(=O)CC1)Cc1[nH]cnc1)Cc1c2c([nH]c1)cccc2)CO)C(=O)NC(C(=O)NC(CC(C)C)C(=O)NC(CCCNC(N)=N)C(=O)N1CCCC1C(=O)NNC(=O)N)COC(C)(C)C	goserelin	goserelin	DB00014	47725	3.5379999	3	1	4.7220001	5	1	0								Source_bilirubin	Source_OATP1B1_DeBruyn	Source_OATP1B1_Karlgren									Source_OATP1B3_DeBruyn		190.87862	17	0	20	175	19	36	91	46	291.56973	1.6661127	0	59	0	0	84	18
571	S1C2N(C(=O)C2NC(=O)C(N)c2ccccc2)C(C(O)=O)=C(C1)C	cephalexin	cephalexin	DB00567	2666	0.00099998713	0	0	0.0029999614	0	0	0	94.026443	0	Non-Inhibitor	unavailable				Source_bilirubin	Source_OATP1B1_DeBruyn	Source_OATP1B1_Karlgren	89.195229	0	Non-Inhibitor	unavailable					Source_OATP1B3_DeBruyn		48.903481	5	0	6	41	4	9	24	14	73.417877	1.7906799	0	16	0	0	17	3
572	S(=O)(=O)(N)c1ccc(-n2nc(cc2-c2ccc(cc2)C)C(F)(F)F)cc1	celecoxib	celecoxib	DB00482	2662	0.91900003	0	0	0.61000007	0	0	0						-3.3	Non-Inhibitor	Source_bilirubin	Source_OATP1B1_DeBruyn	Source_OATP1B1_Karlgren						22.299999	0	Non-Inhibitor	Source_OATP1B3_DeBruyn	Source_OATP1B3_Karlgren	48.730103	3	0	17	40	1	4	26	20	78.577515	1.9644378	0	17	0	3	14	3
573	O=C1NC(=O)NC(=O)C1(C(CCC)C)CC	pentobarbital	pentobarbital	DB00312	4737	0.10100001	0	0	0	0	0	0								Source_bilirubin	Source_OATP1B1_DeBruyn	Source_OATP1B1_Karlgren									Source_OATP1B3_DeBruyn		35.968273	3	0	0	34	2	5	16	8	53.106453	1.5619545	0	11	0	0	18	2
574	OC(C(O)=O)C	lactate	lactate	DB03066	612	0.0049999952	0	0	0.013999999	0	0	0								Source_bilirubin	Source_OATP1B1_DeBruyn	Source_OATP1B1_Karlgren									Source_OATP1B3_DeBruyn		11.686758	3	0	0	12	3	6	6	2	18	1.5	0	3	0	0	6	0
575	S1C2N(C(=O)C2NC(=O)\C(=N\OC)\c2occc2)C(C(O)=O)=C(C1)COC(=O)N	cefuroxime	cefuroxime	DB01112	2658	0.0029999614	0	0	0.010999978	0	0	0	64.469498	0	Non-Inhibitor	unavailable				Source_bilirubin	Source_OATP1B1_DeBruyn	Source_OATP1B1_Karlgren	83.335892	0	Non-Inhibitor	unavailable					Source_OATP1B3_DeBruyn		52.544689	6	0	5	45	4	10	29	10	87.133392	1.9362975	0	16	0	0	16	4
576	s1cc(nc1N)/C(=N/OC)/C(=O)NC1C2SCC(CSC3=NC(=O)C(=O)NN3C)=C(N2C1=O)C(O)=O	ceftriaxone	ceftriaxone	DB01212	2656	0.024000049	0	0	0.27300006	0	0	0								Source_bilirubin	Source_OATP1B1_DeBruyn	Source_OATP1B1_Karlgren									Source_OATP1B3_DeBruyn		66.796272	9	0	5	54	5	14	36	13	112.24025	2.0785232	0	18	0	0	18	8
577	s1cc(nc1N)/C(=N/OC)/C(=O)NC1C2SCC=C(N2C1=O)C(O)=O	ceftizoxime	ceftizoxime	DB01332	2655	0.40099996	0	0	0.10299999	0	0	0								Source_bilirubin	Source_OATP1B1_DeBruyn	Source_OATP1B1_Karlgren									Source_OATP1B3_DeBruyn		46.858311	6	0	5	38	4	10	25	10	77.990532	2.0523825	0	13	0	0	13	5
578	S1C2N(C=CC1)C(=O)C2	cephem	cephem	DB01415	2654	0.00099998713	0	0	0.0019999743	0	0	0								Source_bilirubin	Source_OATP1B1_DeBruyn	Source_OATP1B1_Karlgren									Source_OATP1B3_DeBruyn		20.029551	1	0	0	16	0	1	9	6	28.838741	1.8024213	0	6	0	0	7	1
579	S(=O)(=O)(N(C)c1nc(-c2ccc(F)cc2)c(\C=C\C(O)CC(O)CC(O)=O)c(n1)C(C)C)C	rosuvastatin	rosuvastatin	DB01098	4475485	3.7089999	4	1	4.1589999	4	1	0						71.400002	Inhibitor	Source_bilirubin	Source_OATP1B1_DeBruyn	Source_OATP1B1_Karlgren						55.400002	1	Inhibitor	Source_OATP1B3_DeBruyn	Source_OATP1B3_Karlgren	68.959206	8	0	12	61	4	12	33	21	108.79688	1.7835554	0	22	0	1	28	3
580	s1cc(nc1N)/C(=N/OC(C(O)=O)(C)C)/C(=O)NC1C2SCC(C[n+]3ccccc3)=C(N2C1=O)C(=O)[O-]	ceftazidime	ceftazidime	DB00438	2650	1.048	1	0	0.98500007	1	0	1								Source_bilirubin	Source_OATP1B1_DeBruyn	Source_OATP1B1_Karlgren									Source_OATP1B3_DeBruyn		71.403442	6	2	11	59	4	10	37	18	113.69969	1.9271134	0	22	0	0	22	6
581	OC(=O)CNC(=O)c1ccc(N)cc1	p-aminohippuric acid	p-aminohippuric acid	DB00345	2148	0	0	0	0.0040000081	0	0	0						30.1	Non-Inhibitor	Source_bilirubin	Source_OATP1B1_DeBruyn	Source_OATP1B1_Karlgren						23.700001	0	Non-Inhibitor	Source_OATP1B3_DeBruyn	Source_OATP1B3_Karlgren	27.11393	3	0	6	24	4	7	14	7	41.535606	1.7306503	0	9	0	0	10	2
582	S(O)(=O)(=O)CCS	mesna	mesna		598	0.003000021	0	0	0.0040000081	0	0	0	95.358528	0	Non-Inhibitor	unavailable				Source_bilirubin	Source_OATP1B1_DeBruyn	Source_OATP1B1_Karlgren	97.814674	0	Non-Inhibitor	unavailable					Source_OATP1B3_DeBruyn		15.726758	3	0	0	13	3	6	7	2	23.841053	1.8339273	0	2	0	0	6	0
583	O1C(CO)C(O)C(O)C1N1C=CC(=NC1=O)N	cytosine arabinoside	cytosine arabinoside	DB00987	596	0	0	0	0.0029999614	0	0	1	78.642662	0	Non-Inhibitor	unavailable				Source_bilirubin	Source_OATP1B1_DeBruyn	Source_OATP1B1_Karlgren	95.763878	0	Non-Inhibitor	unavailable					Source_OATP1B3_DeBruyn		31.81831	6	0	0	30	4	10	17	6	54.20715	1.8069049	0	9	0	0	13	3
584	OC1C2C(C3CC(C)[C@@](C(=O)CC)(C)[C@]3(C1)C)CCC1=CC(=O)C=C[C@@]12C	rimexolone	rimexolone	DB00896	39507	2.007	1	0	0.41800004	0	0	0								Source_bilirubin	Source_OATP1B1_DeBruyn	Source_OATP1B1_Karlgren									Source_OATP1B3_DeBruyn		67.316963	3	0	0	61	1	4	27	22	74.007256	1.2132337	0	24	0	0	34	0
585	O1C(CN)C(O)C(O)C(N)C1OC1C(O)C(OC1CO)OC1C(OC2OC(CO)C(O)C(O)C2N)C(N)CC(N)C1O	paromomycin	paromomycin	DB01421	4689	0.059000015	0	0	0.11799997	0	0	0	91.710213	0	Non-Inhibitor	unavailable				Source_bilirubin	Source_OATP1B1_DeBruyn	Source_OATP1B1_Karlgren	124.28246	0	Non-Inhibitor	unavailable					Source_OATP1B3_DeBruyn		87.213684	19	0	0	87	13	32	42	20	144.44817	1.6603237	0	23	0	0	45	5
586	s1cccc1CC(=O)N[C@@]1(OC)C2SCC(COC(=O)N)=C(N2C1=O)C(O)=O	cefoxitin	cefoxitin	DB01331	2637	0.0080000162	0	0	0.019000053	0	0	0	68.583778	0	Non-Inhibitor	unavailable				Source_bilirubin	Source_OATP1B1_DeBruyn	Source_OATP1B1_Karlgren	82.786011	0	Non-Inhibitor	unavailable					Source_OATP1B3_DeBruyn		54.20948	6	0	5	45	4	10	28	13	87.24015	1.9386699	0	16	0	0	17	3
587	s1cc(nc1N)/C(=N\OC)/C(=O)NC1C2SCC(COC(=O)C)=C(N2C1=O)C(O)=O	cefotaxime	cefotaxime	DB00493	2631	0.0090000033	0	0	0.023000002	0	0	0	104.12656	0	Non-Inhibitor	unavailable				Source_bilirubin	Source_OATP1B1_DeBruyn	Source_OATP1B1_Karlgren	119.17631	0	Non-Inhibitor	unavailable					Source_OATP1B3_DeBruyn		56.409481	7	0	5	47	4	11	30	12	94.31768	2.0067592	0	16	0	0	17	5
588	SCC(NC(=O)C)C(O)=O	n-acetylcysteine	n-acetylcysteine	DB06151	581	0.0019999743	0	0	0.0059999824	0	0	0	82.205284	0	Non-Inhibitor	unavailable				Source_bilirubin	Source_OATP1B1_DeBruyn	Source_OATP1B1_Karlgren	89.209892	0	Non-Inhibitor	unavailable					Source_OATP1B3_DeBruyn		21.207136	3	0	0	19	3	6	10	3	35.816769	1.8850931	0	5	0	0	9	1
589	S1\C(\SC1C(=O)N[C@@]1(OC)C2SCC(CSc3nnnn3C)=C(N2C1=O)C(O)=O)=C(/C(=O)N)\C(O)=O	cefotetan	cefotetan	DB01330	50614	0.36100006	0	0	0.19799995	0	0	0								Source_bilirubin	Source_OATP1B1_DeBruyn	Source_OATP1B1_Karlgren									Source_OATP1B3_DeBruyn		66.971481	11	0	5	53	6	17	36	14	112.95456	2.1312182	0	17	0	0	17	7
590	P(O)(O)(=O)C(P(O)(O)=O)(O)CCN	pamidronate	pamidronate	DB00282	4674	0.20300005	0	0	0.34000003	0	0	0								Source_bilirubin	Source_OATP1B1_DeBruyn	Source_OATP1B1_Karlgren									Source_OATP1B3_DeBruyn		26.588722	8	0	0	24	8	16	13	3	45.578979	1.8991241	0	3	0	0	11	1
591	OC1CC(NC(=O)CCCCCCCCC(CC(CC)C)C)C(=O)NC(C(O)C)C(=O)N2C(CC(O)C2)C(=O)NC(C(O)C(O)c2ccc(O)cc2)C(=O)NC(C(O)CCN)C(=O)N2C(C(O)CC2)C(=O)NC1NCCN	caspofungin	caspofungin	DB00520	5311039	4.4419999	4	1	5.8239999	6	1	1								Source_bilirubin	Source_OATP1B1_DeBruyn	Source_OATP1B1_Karlgren									Source_OATP1B3_DeBruyn		173.22778	18	0	6	165	16	34	77	44	258.76767	1.5682889	0	52	0	0	88	10
592	s1cc(nc1N)/C(=N/OC)/C(=O)NC1C2SCC(C[N+]3(CCCC3)C)=C(N2C1=O)C(=O)[O-]	cefepime	cefepime	DB01413	2622	0.49500003	0	0	0.12600005	0	0	0								Source_bilirubin	Source_OATP1B1_DeBruyn	Source_OATP1B1_Karlgren									Source_OATP1B3_DeBruyn		65.853035	4	2	5	56	2	6	32	16	105.34274	1.8811203	0	19	0	0	24	6
593	S(OC1C(OS(O)(=O)=O)C(OC(O[C@@]2(OC(OS(O)(=O)=O)C(OS(O)(=O)=O)C2OS(O)(=O)=O)COS(O)(=O)=O)C1OS(O)(=O)=O)COS(O)(=O)=O)(O)(=O)=O	sucralfate	sucralfate	DB00364	6398525	3.152	3	1	3.8869998	3	1	0								Source_bilirubin	Source_OATP1B1_DeBruyn	Source_OATP1B1_Karlgren									Source_OATP1B3_DeBruyn		83.965858	35	0	0	74	24	59	54	8	131.48233	1.7767882	0	11	0	0	20	0
594	O1C2CC(O)[C@@]3(C([C@]2(OC(=O)C)C1)C(OC(=O)c1ccccc1)[C@]1(O)CC(OC(=O)C(O)C(NC(=O)c2ccccc2)c2ccccc2)C(=C(C(OC(=O)C)C3=O)C1(C)C)C)C	paclitaxel	paclitaxel	DB01229	4666	5.9980001	6	1	6	6	1	0	16.428211	1	Inhibitor	unavailable		71.599998	Inhibitor	Source_bilirubin	Source_OATP1B1_DeBruyn	Source_OATP1B1_Karlgren	52.901241	0	Non-Inhibitor	unavailable		62.099998	1	Inhibitor	Source_OATP1B3_DeBruyn	Source_OATP1B3_Karlgren	129.05444	10	0	18	113	4	14	62	41	167.01788	1.4780344	0	47	0	0	51	1
595	s1c(nnc1SCC=1CSC2N(C(=O)C2NC(=O)Cn2nnnc2)C=1C(O)=O)C	cefazolin	cefazolin	DB01327	2617	0.21100008	0	0	0.041000009	0	0	0	84.253868	0	Non-Inhibitor	unavailable				Source_bilirubin	Source_OATP1B1_DeBruyn	Source_OATP1B1_Karlgren	95.923508	0	Non-Inhibitor	unavailable					Source_OATP1B3_DeBruyn		54.683102	9	0	10	43	3	12	29	13	89.968559	2.0922921	0	14	0	0	14	8
596	P(O)(O)(=O)C(P(O)(O)=O)(O)CCN(CCCCC)C	ibandronate	ibandronate	DB00710	60852	0.70100003	0	0	0.0029999614	0	0	0								Source_bilirubin	Source_OATP1B1_DeBruyn	Source_OATP1B1_Karlgren									Source_OATP1B3_DeBruyn		45.150238	8	0	0	42	7	15	19	9	72.254601	1.7203475	0	9	0	0	23	1
597	OC(=O)CCCCCN	Aminocaproic Acid	aca	DB00513	564	0.003000021	0	0	0.011999965	0	0	0								Source_bilirubin	Source_OATP1B1_DeBruyn	Source_OATP1B1_Karlgren									Source_OATP1B3_DeBruyn		21.932308	3	0	0	22	3	6	9	5	32.492004	1.4769093	0	6	0	0	13	1
598	OC1CC(O)C(\C=C\C(O)CCc2ccccc2)C1C\C=C/CCCC(=O)NCC	bimatoprost	bimatoprost	DB00905	5311027	2.148	2	0	2.161	2	0	0								Source_bilirubin	Source_OATP1B1_DeBruyn	Source_OATP1B1_Karlgren									Source_OATP1B3_DeBruyn		72.97934	4	0	6	67	4	8	30	24	89.581795	1.3370417	0	25	0	0	37	1
599	S1C2N(C(=O)C2NC(=O)C(N)c2ccc(O)cc2)C(C(O)=O)=C(C1)C	cefadroxil	cefadroxil	DB01140	2610	0.0019999743	0	0	0.0089999437	0	0	0	88.518272	0	Non-Inhibitor	unavailable		9.3999996	Non-Inhibitor	Source_bilirubin	Source_OATP1B1_DeBruyn	Source_OATP1B1_Karlgren	101.19973	0	Non-Inhibitor	unavailable		21	0	Non-Inhibitor	Source_OATP1B3_DeBruyn	Source_OATP1B3_Karlgren	49.705482	6	0	6	42	5	11	25	14	76.625938	1.824427	0	16	0	0	17	3
600	ClC=1CSC2N(C(=O)C2NC(=O)C(N)c2ccccc2)C=1C(O)=O	cefaclor	cefaclor	DB00833	2609	0.0019999743	0	0	0.10399997	0	0	0	84.74424	0	Non-Inhibitor	unavailable				Source_bilirubin	Source_OATP1B1_DeBruyn	Source_OATP1B1_Karlgren	114.41827	0	Non-Inhibitor	unavailable					Source_OATP1B3_DeBruyn		47.323101	5	0	6	38	4	9	24	14	74.760033	1.9673692	0	15	1	0	14	3
601	Clc1cc(Cl)ccc1C(OCc1ccc(Cl)cc1Cl)Cn1ccnc1	miconazole	miconazole	DB01110	4189	0.60800004	0	0	0.30599999	0	0	0	124.11768	0	Non-Inhibitor	unavailable				Source_bilirubin	Source_OATP1B1_DeBruyn	Source_OATP1B1_Karlgren	119.89883	0	Non-Inhibitor	unavailable					Source_OATP1B3_DeBruyn		52.737103	2	0	17	39	0	2	25	21	67.769066	1.7376684	0	18	4	0	14	2
602	Clc1cccc(C)c1NC(=O)c1sc(nc1)Nc1nc(nc(N2CCN(CC2)CCO)c1)C	dasatinib	dasatinib	DB01254	3062316	3.9809999	4	1	4.132	4	1	0								Source_bilirubin	Source_OATP1B1_DeBruyn	Source_OATP1B1_Karlgren									Source_OATP1B3_DeBruyn		70.44062	6	0	17	59	3	9	33	19	105.10553	1.7814496	0	22	1	0	26	7
603	OC1C(O)C(O)CN(CCCC)C1CO	n-butyldeoxynojirimycin	n-butyldeoxynojirimycin	DB00419	51634	0.2	0	0	0.00099998713	0	0	0								Source_bilirubin	Source_OATP1B1_DeBruyn	Source_OATP1B1_Karlgren									Source_OATP1B3_DeBruyn		35.910652	5	0	0	36	4	9	15	10	52.659351	1.4627599	0	10	0	0	21	1
604	O(CC(O)CNC(C)(C)C)c1ccccc1C1CCCC1	penbutolol	penbutolol	DB01359	4724	1.201	0	0	0.30599999	0	0	0								Source_bilirubin	Source_OATP1B1_DeBruyn	Source_OATP1B1_Karlgren									Source_OATP1B3_DeBruyn		53.720997	3	0	6	50	2	5	21	18	64.252708	1.2850542	0	18	0	0	29	1
605	Fc1cc2onc(c2cc1)C1CCN(CC1)CCC=1C(=O)N2C(=NC=1C)C(O)CCC2	9-hydroxyrisperidone	9-hydroxyrisperidone	DB01267	115237	2.487	3	1	2.2119999	2	0	0								Source_bilirubin	Source_OATP1B1_DeBruyn	Source_OATP1B1_Karlgren									Source_OATP1B3_DeBruyn		65.846413	5	0	9	58	1	6	31	21	94.584122	1.6307608	0	23	0	1	27	4
606	O1c2c(cccc2)C(O)=C(C(CC(=O)C)c2ccccc2)C1=O	warfarin	warfarin	DB00682	6691	0.40200001	0	0	0.30299997	0	0	0	122.2226	0	Non-Inhibitor	unavailable		27.799999	Non-Inhibitor	Source_bilirubin	Source_OATP1B1_DeBruyn	Source_OATP1B1_Karlgren	66.668304	0	Non-Inhibitor	unavailable		-3.2	0	Non-Inhibitor	Source_OATP1B3_DeBruyn	Source_OATP1B3_Karlgren	47.316689	3	0	12	39	1	4	23	17	53.420063	1.3697453	0	19	0	0	16	0
607	O=C/1CC2CCC3C4CC[C@@](O)(C)[C@]4(CCC3[C@]2(C\C\1=C\O)C)C	oxymetholone	oxymetholone		4638	2.4529998	3	1	0.21200001	0	0	0								Source_bilirubin	Source_OATP1B1_DeBruyn	Source_OATP1B1_Karlgren									Source_OATP1B3_DeBruyn		60.703377	3	0	0	56	3	6	24	20	68.218323	1.2181844	0	21	0	0	32	0
608	O1C2[C@]34CCN(C(Cc5c3c1c(OC)cc5)[C@]4(O)CCC2=O)C	oxycodone	oxycodone	DB00497	4635	0.20499998	0	0	0.102	0	0	0								Source_bilirubin	Source_OATP1B1_DeBruyn	Source_OATP1B1_Karlgren									Source_OATP1B3_DeBruyn		49.990654	5	0	6	44	1	6	23	17	64.917679	1.4754018	0	18	0	0	21	1
609	O(C(=O)C(O)(C1CCCCC1)c1ccccc1)CC#CCN(CC)CC	oxybutynin	oxybutynin	DB01062	4634	0.50599998	0	0	0.11200005	0	0	0								Source_bilirubin	Source_OATP1B1_DeBruyn	Source_OATP1B1_Karlgren									Source_OATP1B3_DeBruyn		62.896584	3	0	6	57	1	4	26	21	76.032265	1.3338994	0	22	0	0	31	1
610	O(CCNCC(O)COc1c2c3c([nH]c2ccc1)cccc3)c1ccccc1OC	carvedilol	carvedilol	DB01136	2585	1.5079999	1	0	2.895	2	0	1								Source_bilirubin	Source_OATP1B1_DeBruyn	Source_OATP1B1_Karlgren									Source_OATP1B3_DeBruyn		64.984619	5	0	19	56	3	8	30	24	82.961342	1.4814526	0	24	0	0	26	2
611	O(C)c1ccc(cc1C12CC3CC(C1)CC(C2)C3)-c1cc2c(cc(cc2)C(O)=O)cc1	adapalene	adapalene	DB00210	60164	0.54500002	0	0	1.3989999	0	0	0								Source_bilirubin	Source_OATP1B1_DeBruyn	Source_OATP1B1_Karlgren									Source_OATP1B3_DeBruyn		70.356201	3	0	16	59	2	5	31	27	73.109177	1.2391386	0	28	0	0	28	0
612	ClCCN(N=O)C(=O)NCCCl	Carmustine	bcnu	DB00262	2578	0.00099998713	0	0	0.0019999743	0	0	0	106.74661	0	Non-Inhibitor	unavailable				Source_bilirubin	Source_OATP1B1_DeBruyn	Source_OATP1B1_Karlgren	97.500961	0	Non-Inhibitor	unavailable					Source_OATP1B3_DeBruyn		24.065138	3	0	0	21	1	4	12	6	43.344814	2.0640388	0	5	2	0	9	3
613	Clc1cc(Cl)cc2c1cc(c1c2cc(cc1)C(F)(F)F)C(O)CCN(CCCC)CCCC	halofantrine	halofantrine	DB01218	37393	0.84500003	0	0	2.4519999	2	0	0								Source_bilirubin	Source_OATP1B1_DeBruyn	Source_OATP1B1_Karlgren									Source_OATP1B3_DeBruyn		73.696793	2	0	14	63	1	3	33	31	100.3956	1.593581	0	26	2	3	30	1
614	O(CC(CCC)(COC(=O)N)C)C(=O)NC(C)C	rela	rela	DB00395	2576	0.0019999743	0	0	0.0019999743	0	0	0	105.98351	0	Non-Inhibitor	unavailable				Source_bilirubin	Source_OATP1B1_DeBruyn	Source_OATP1B1_Karlgren	103.8183	0	Non-Inhibitor	unavailable					Source_OATP1B3_DeBruyn		42.531033	2	0	0	42	2	4	18	10	63.418682	1.5099686	0	12	0	0	24	2
615	Clc1cc(Cl)ccc1CO\N=C(\Cn1ccnc1)/c1ccc(Cl)cc1Cl	oxiconazole	oxiconazole	DB00239	4623	1.317	1	0	0.52499998	0	0	0								Source_bilirubin	Source_OATP1B1_DeBruyn	Source_OATP1B1_Karlgren									Source_OATP1B3_DeBruyn		53.170307	2	0	17	39	0	2	26	20	70.211433	1.8002931	0	18	4	0	13	3
616	Clc1cc2N=C(N3CCN(CC3)C)c3c(Nc2cc1)cccc3	clozapine	clozapine	DB00363	2818	0.30300006	0	0	0.0040000081	0	0	0	86.289825	0	Non-Inhibitor	unavailable				Source_bilirubin	Source_OATP1B1_DeBruyn	Source_OATP1B1_Karlgren	93.382256	0	Non-Inhibitor	unavailable					Source_OATP1B3_DeBruyn		50.929066	2	0	12	42	1	3	23	18	62.708057	1.493049	0	18	1	0	19	4
617	Clc1cc2c(NC(=O)C(O)N=C2c2ccccc2)cc1	oxazepam	oxazepam	DB00842	4616	0.102	0	0	0.0019999743	0	0	0								Source_bilirubin	Source_OATP1B1_DeBruyn	Source_OATP1B1_Karlgren									Source_OATP1B3_DeBruyn		39.718723	3	0	12	31	2	5	20	13	52.922977	1.7071929	0	15	1	0	11	2
618	o1c(c(nc1CCC(O)=O)-c1ccccc1)-c1ccccc1	oxaprozin	oxaprozin	DB00991	4614	0.40200004	0	0	0.31	0	0	0	322.5412	0	Non-Inhibitor	unavailable				Source_bilirubin	Source_OATP1B1_DeBruyn	Source_OATP1B1_Karlgren	71.47467	0	Non-Inhibitor	unavailable					Source_OATP1B3_DeBruyn		45.187897	3	0	17	37	2	5	22	15	54.332878	1.4684561	0	18	0	0	15	1
619	Clc1ccc(cc1)C(OCCN(C)C)c1ncccc1	carbinoxamine	carbinoxamine	DB00748	2564	0.00099998713	0	0	0.00099998713	0	0	0	85.110931	0	Non-Inhibitor	unavailable				Source_bilirubin	Source_OATP1B1_DeBruyn	Source_OATP1B1_Karlgren	96.227486	0	Non-Inhibitor	unavailable					Source_OATP1B3_DeBruyn		46.011066	3	0	12	39	0	3	20	17	59.420063	1.5235914	0	16	1	0	19	2
620	O1Cc2c(cccc2)\C(\c2c1cccc2)=C/CCN(C)C	doxepin	doxepin	DB01142	3158	0.10100001	0	0	0.102	0	0	0								Source_bilirubin	Source_OATP1B1_DeBruyn	Source_OATP1B1_Karlgren									Source_OATP1B3_DeBruyn		49.344654	2	0	12	42	0	2	21	19	53.528042	1.2744772	0	19	0	0	21	1
621	S1C2N(C(C(O)=O)C1(C)C)C(=O)C2NC(=O)c1c(noc1C)-c1ccccc1	oxacillin	oxacillin	DB00713	4607	1.051	1	0	0.074000061	0	0	0	76.665741	0	Non-Inhibitor	unavailable				Source_bilirubin	Source_OATP1B1_DeBruyn	Source_OATP1B1_Karlgren	90.069725	0	Non-Inhibitor	unavailable					Source_OATP1B3_DeBruyn		56.319065	5	0	11	47	3	8	28	16	83.2799	1.7719128	0	19	0	0	19	3
622	F[C@@]12C(C3CC4OC5(O[C@@]4(C(=O)COC(=O)C)[C@]3(CC1O)C)CCCC5)CCC1=CC(=O)C=C[C@@]12C	amcinonide	amcinonide	DB00288	2133	5.6620002	6	1	4.9390001	5	1	0	35.757668	1	Inhibitor	unavailable				Source_bilirubin	Source_OATP1B1_DeBruyn	Source_OATP1B1_Karlgren	56.579102	0	Non-Inhibitor	unavailable					Source_OATP1B3_DeBruyn		78.788757	6	0	0	71	1	7	36	25	102.84972	1.4485875	0	28	0	1	35	0
623	S(=O)(=O)(Nc1ncccc1)c1ccc(N=Nc2cc(C(O)=O)c(O)cc2)cc1	sulfasalazine	sulfasalazine	DB00795	5353980	2.25	1	0	2.6070001	3	1	0								Source_bilirubin	Source_OATP1B1_DeBruyn	Source_OATP1B1_Karlgren									Source_OATP1B3_DeBruyn		52.325104	8	0	18	42	4	12	28	16	78.506073	1.8691922	0	18	0	0	14	4
624	O(C(CC)CC)C1C=C(CC(N)C1NC(=O)C)C(OCC)=O	oseltamivir	oseltamivir	DB00198	4603	0.20199998	0	0	0.00099998713	0	0	0								Source_bilirubin	Source_OATP1B1_DeBruyn	Source_OATP1B1_Karlgren									Source_OATP1B3_DeBruyn		52.238205	4	0	0	50	2	6	22	14	73.586868	1.4717374	0	16	0	0	28	2
625	O=C(N)N1c2c(C=Cc3c1cccc3)cccc2	carbamazepine	carbamazepine	DB00564	2554	0.00099998713	0	0	0.0070000291	0	0	0						13.3	Non-Inhibitor	Source_bilirubin	Source_OATP1B1_DeBruyn	Source_OATP1B1_Karlgren						23.200001	0	Non-Inhibitor	Source_OATP1B3_DeBruyn	Source_OATP1B3_Karlgren	37.403515	1	0	12	30	1	2	18	14	43.583809	1.4527936	0	15	0	0	12	2
626	O(C(c1ccccc1C)c1ccccc1)CCN(C)C	orphenadrine	orphenadrine	DB01173	4601	0.10100001	0	0	0.0019999743	0	0	0	87.553551	0	Non-Inhibitor	unavailable				Source_bilirubin	Source_OATP1B1_DeBruyn	Source_OATP1B1_Karlgren	96.439606	0	Non-Inhibitor	unavailable					Source_OATP1B3_DeBruyn		48.91824	2	0	12	43	0	2	20	18	54.228809	1.2611351	0	18	0	0	23	1
627	O1C(CC(OC(=O)C(NC=O)CC(C)C)CCCCCCCCCCC)C(CCCCCC)C1=O	orlistat	orlistat	DB01083	4599	4.2080002	4	1	5.8610001	6	1	0	85.268311	0	Non-Inhibitor	unavailable				Source_bilirubin	Source_OATP1B1_DeBruyn	Source_OATP1B1_Karlgren	84.616898	0	Non-Inhibitor	unavailable					Source_OATP1B3_DeBruyn		91.490028	3	0	0	88	1	4	35	26	112.35911	1.276808	0	29	0	0	53	1
628	SCC(C(=O)N1CCCC1C(O)=O)C	captopril	captopril	DB01197	2550	0.00099998713	0	0	0.0019999743	0	0	0						18.6	Non-Inhibitor	Source_bilirubin	Source_OATP1B1_DeBruyn	Source_OATP1B1_Karlgren						4	0	Non-Inhibitor	Source_OATP1B3_DeBruyn	Source_OATP1B3_Karlgren	32.247894	3	0	0	29	2	5	14	7	48.993877	1.6894441	0	9	0	0	15	1
629	O=C1c2c(n(c3c2cccc3)C)CCC1Cn1ccnc1C	ondansetron	ondansetron	DB00904	4595	0.20200002	0	0	0.10100001	0	0	0						4.8000002	Non-Inhibitor	Source_bilirubin	Source_OATP1B1_DeBruyn	Source_OATP1B1_Karlgren						-3.5999999	0	Non-Inhibitor	Source_OATP1B3_DeBruyn	Source_OATP1B3_Karlgren	48.451069	2	0	14	41	0	2	22	16	59.135471	1.4423286	0	18	0	0	19	3
630	S(=O)(Cc1ncc(C)c(OC)c1C)c1[nH]c2cc(OC)ccc2n1	omeprazole	omeprazole	DB00338	4594	0.50400001	0	0	0.51399994	0	0	1								Source_bilirubin	Source_OATP1B1_DeBruyn	Source_OATP1B1_Karlgren									Source_OATP1B3_DeBruyn		51.195068	6	0	15	43	2	8	24	16	73.622116	1.7121422	0	17	0	0	19	3
631	O(CC)c1nc2c(n1Cc1ccc(cc1)-c1ccccc1-c1nn[nH]n1)c(ccc2)C(O)=O	candesartan	candesartan	DB00796	2541	4.9949999	5	1	5.3369999	5	1	0								Source_bilirubin	Source_OATP1B1_DeBruyn	Source_OATP1B1_Karlgren									Source_OATP1B3_DeBruyn		64.581863	7	0	26	53	4	11	33	21	86.837463	1.6384426	0	24	0	0	20	6
632	S(C=1C(C2N(C(=O)C2C(O)C)C=1C(O)=O)C)C1CC(NC1)C(=O)Nc1cc(ccc1)C(O)=O	ertapenem	ertapenem	DB00303	150610	0.39099997	0	0	0.45200002	0	0	0								Source_bilirubin	Source_OATP1B1_DeBruyn	Source_OATP1B1_Karlgren									Source_OATP1B3_DeBruyn		67.203827	8	0	6	58	7	15	33	19	101.15263	1.7440108	0	22	0	0	25	3
633	s1c2Nc3c(N=C(N4CCN(CC4)C)c2cc1C)cccc3	olanzapine	olanzapine	DB00334	4585	0.40200001	0	0	0.102	0	0	1								Source_bilirubin	Source_OATP1B1_DeBruyn	Source_OATP1B1_Karlgren									Source_OATP1B3_DeBruyn		50.555859	2	0	11	42	1	3	22	17	62.551903	1.489331	0	17	0	0	20	4
634	S(=O)(=O)(NC(=O)NN1CC2C(CCC2)C1)c1ccc(cc1)C	gliclazide	gliclazide	DB01120	3475	0.1	0	0	0.00099998713	0	0	0	106.29585	0	Non-Inhibitor	unavailable				Source_bilirubin	Source_OATP1B1_DeBruyn	Source_OATP1B1_Karlgren	113.32285	0	Non-Inhibitor	unavailable					Source_OATP1B3_DeBruyn		49.008652	4	0	6	43	2	6	22	14	72.977585	1.6971531	0	15	0	0	21	3
635	Fc1cc2c3N(C=C(C(O)=O)C2=O)C(COc3c1N1CCN(CC1)C)C	ofloxacin	ofloxacin	DB01165	4583	0.0019999743	0	0	0.00099998713	0	0	0	117.40194	0	Non-Inhibitor	unavailable		-8.1999998	Non-Inhibitor	Source_bilirubin	Source_OATP1B1_DeBruyn	Source_OATP1B1_Karlgren	95.065689	0	Non-Inhibitor	unavailable		24.5	0	Non-Inhibitor	Source_OATP1B3_DeBruyn	Source_OATP1B3_Karlgren	52.08086	5	0	6	46	2	7	26	17	79.831749	1.7354728	0	18	0	1	20	3
636	O(C(C(OC)(c1ccccc1)c1ccccc1)C(O)=O)c1nc(cc(n1)C)C	ambrisentan	ambrisentan		197712	0.87599999	0	0	0.37300003	0	0	0								Source_bilirubin	Source_OATP1B1_DeBruyn	Source_OATP1B1_Karlgren									Source_OATP1B3_DeBruyn		58.797447	5	0	18	50	2	7	28	20	75.977821	1.5195564	0	22	0	0	22	2
637	OC1CC(O)C\C(=C/C=C\2/C3CCC(C(CCCC(O)(C)C)C)[C@]3(CCC/2)C)\C1=C	calcitriol	calcitriol	DB00136	2524	1.877	2	0	3.5699999	4	1	0								Source_bilirubin	Source_OATP1B1_DeBruyn	Source_OATP1B1_Karlgren									Source_OATP1B3_DeBruyn		79.264893	3	0	0	74	3	6	30	27	86.147705	1.1641582	0	27	0	0	44	0
638	OC1CC(O)C\C(=C/C=C\2/C3CCC(C(\C=C\C(O)C4CC4)C)[C@]3(CCC/2)C)\C1=C	calcipotriol	calcipotriol	DB02300	2522	1.436	1	0	2.7980001	3	1	0								Source_bilirubin	Source_OATP1B1_DeBruyn	Source_OATP1B1_Karlgren									Source_OATP1B3_DeBruyn		76.597717	3	0	0	70	3	6	30	27	83.035835	1.1862262	0	27	0	0	40	0
639	O(C)c1cc(ccc1OC)C(C(C)C)(CCCN(CCc1cc(OC)c(OC)cc1)C)C#N	verapamil	verapamil	DB00661	2520	3.6229999	3	1	2.138	2	0	0	42.070873	1	Inhibitor	unavailable		40.299999	Non-Inhibitor	Source_bilirubin	Source_OATP1B1_DeBruyn	Source_OATP1B1_Karlgren	89.180077	0	Non-Inhibitor	unavailable		-9	0	Non-Inhibitor	Source_OATP1B3_DeBruyn	Source_OATP1B3_Karlgren	78.266136	6	0	12	71	0	6	33	26	98.828835	1.3919555	0	27	0	0	38	2
640	O=C1N(C)C(=O)N(c2ncn(c12)C)C	caffeine	caffeine	DB00201	2519	0.10300004	0	0	0.0040000081	0	0	0						-1.8	Non-Inhibitor	Source_bilirubin	Source_OATP1B1_DeBruyn	Source_OATP1B1_Karlgren						22.1	0	Non-Inhibitor	Source_OATP1B3_DeBruyn	Source_OATP1B3_Karlgren	26.75193	3	0	5	24	0	3	14	4	42.81982	1.7841592	0	8	0	0	10	4
641	S=C(N)c1cc(ncc1)CC	ethionamide	ethionamide	DB00609	2761171	0.0019999743	0	0	0.003000021	0	0	0	66.203316	0	Non-Inhibitor	unavailable				Source_bilirubin	Source_OATP1B1_DeBruyn	Source_OATP1B1_Karlgren	90.877441	0	Non-Inhibitor	unavailable					Source_OATP1B3_DeBruyn		25.847931	2	0	6	21	1	3	11	7	33.019386	1.5723517	0	8	0	0	10	2
642	O1C2(c3c(cccc3)C1=O)c1c(Oc3c2ccc(O)c3)cc(O)cc1	fluorescein	fluorescein	DB00693	16850	1.711	2	0	0.72599995	0	0	0								Source_bilirubin	Source_OATP1B1_DeBruyn	Source_OATP1B1_Karlgren									Source_OATP1B3_DeBruyn		47.211517	3	0	18	37	2	5	25	19	51.682022	1.3968114	0	20	0	0	12	0
643	O=C(N(CCCN(C)C)C(=O)NCC)C1CC2C(N(C1)CC=C)Cc1c3c2cccc3[nH]c1	cabergoline	cabergoline	DB00248	2512	3.28	3	1	2.724	2	0	0								Source_bilirubin	Source_OATP1B1_DeBruyn	Source_OATP1B1_Karlgren									Source_OATP1B3_DeBruyn		77.535339	4	0	9	70	2	6	33	24	100.47897	1.4354137	0	26	0	0	37	5
644	OC(=O)c1ccccc1-c1ccc(cc1)Cn1c2c(nc1CCC)c(cc(c2)-c1nc2c(n1C)cccc2)C	telmisartan	telmisartan	DB00966	65999	5.2589998	6	1	5.467	6	1	0						109.4	Inhibitor	Source_bilirubin	Source_OATP1B1_DeBruyn	Source_OATP1B1_Karlgren						91.5	1	Inhibitor	Source_OATP1B3_DeBruyn	Source_OATP1B3_Karlgren	84.087791	4	0	30	69	2	6	39	30	97.816467	1.41763	0	33	0	0	30	4
645	Oc1cc(cc(O)c1)C(O)CNC(C)(C)C	terbutaline	terbutaline	DB00871	5403	0.00099998713	0	0	0.0019999743	0	0	0	89.29837	0	Non-Inhibitor	unavailable				Source_bilirubin	Source_OATP1B1_DeBruyn	Source_OATP1B1_Karlgren	94.090485	0	Non-Inhibitor	unavailable					Source_OATP1B3_DeBruyn		37.295067	4	0	6	35	4	8	16	12	51.039845	1.4582813	0	12	0	0	19	1
646	O(C(=O)N1CCc2c(cccc2)C1c1ccccc1)C1C2CCN(C1)CC2	solifenacin succinate	solifenacin succinate	DB01591	154059	0.50199997	0	0	0.30500007	0	0	0								Source_bilirubin	Source_OATP1B1_DeBruyn	Source_OATP1B1_Karlgren									Source_OATP1B3_DeBruyn		61.620617	2	0	12	53	0	2	27	22	73.326424	1.3835175	0	23	0	0	26	2
647	Clc1cc2c(N(C)C(=O)CN=C2c2ccccc2)cc1	diazepam	diazepam	DB00829	3016	0.102	0	0	0.102	0	0	0						51.599998	Inhibitor	Source_bilirubin	Source_OATP1B1_DeBruyn	Source_OATP1B1_Karlgren						9.3000002	0	Non-Inhibitor	Source_OATP1B3_DeBruyn	Source_OATP1B3_Karlgren	42.010307	2	0	12	33	0	2	20	15	52.359291	1.5866451	0	16	1	0	13	2
648	Fc1cc(F)ccc1[C@@]1(OCC(C1)COc1ccc(N2CCN(CC2)c2ccc(N3C=NN(C(C(O)C)CC)C3=O)cc2)cc1)Cn1ncnc1	posaconazole	posaconazole	DB01263	147912	5.9889998	6	1	5.9959998	6	1	1								Source_bilirubin	Source_OATP1B1_DeBruyn	Source_OATP1B1_Karlgren									Source_OATP1B3_DeBruyn		106.24731	7	0	23	93	1	8	51	35	154.91466	1.6657491	0	37	0	2	42	8
649	S(=O)(=O)(Nc1nc(nc(OCCO)c1Oc1ccccc1OC)-c1ncccn1)c1ccc(cc1)C(C)(C)C	bosentan	bosentan	DB00559	104865	5.6900001	6	1	5.8909998	6	1	0								Source_bilirubin	Source_OATP1B1_DeBruyn	Source_OATP1B1_Karlgren									Source_OATP1B3_DeBruyn		80.069	8	0	24	68	2	10	39	23	117.56464	1.7288918	0	27	0	0	29	5
650	O(CC)c1cc(ccc1C(O)=O)CC(=O)NC(CC(C)C)c1ccccc1N1CCCCC1	repaglinide	repaglinide	DB00912	4547	5.0250001	5	1	5.4689999	6	1	0						88.400002	Inhibitor	Source_bilirubin	Source_OATP1B1_DeBruyn	Source_OATP1B1_Karlgren						83.199997	1	Inhibitor	Source_OATP1B3_DeBruyn	Source_OATP1B3_Karlgren	76.932549	4	0	12	69	3	7	33	25	96.988922	1.4056365	0	27	0	0	36	2
651	OC1CCC2C3C(CC[C@]12C)c1c(cc(O)cc1)CC3	estradiol	estradiol	DB00783	450	0.00099998713	0	0	0.00099998713	0	0	0	125.90444	0	Non-Inhibitor	unavailable		102.8	Inhibitor	Source_bilirubin	Source_OATP1B1_DeBruyn	Source_OATP1B1_Karlgren	131.94019	0	Non-Inhibitor	unavailable		39.299999	0	Non-Inhibitor	Source_OATP1B3_DeBruyn	Source_OATP1B3_Karlgren	49.287033	2	0	6	44	2	4	20	18	53.117241	1.2072101	0	18	0	0	24	0
652	n1c(nc(nc1N(C)C)N(C)C)N(C)C	Altretamine	htm	DB00488	2123	0.003000021	0	0	0.10700005	0	0	0	109.7135	0	Non-Inhibitor	unavailable				Source_bilirubin	Source_OATP1B1_DeBruyn	Source_OATP1B1_Karlgren	101.31957	0	Non-Inhibitor	unavailable					Source_OATP1B3_DeBruyn		34.442272	3	0	6	33	0	3	15	6	47.367256	1.4353714	0	9	0	0	18	6
653	N(CC\C=C/1\c2c(CCc3c\1cccc3)cccc2)C	nortriptyline	nortriptyline	DB00540	4543	0.301	0	0	0.20300007	0	0	0								Source_bilirubin	Source_OATP1B1_DeBruyn	Source_OATP1B1_Karlgren									Source_OATP1B3_DeBruyn		48.542652	1	0	12	41	1	2	20	19	46.710342	1.1392766	0	19	0	0	21	1
654	O=C1CCC2C3C(C4CC[C@@](O)(C#C)[C@]4(CC3)CC)CCC2=C1	levonorgestrel	levonorgestrel	DB00367	4542	0.40099996	0	0	0.00099998713	0	0	0	90.263756	0	Non-Inhibitor	unavailable				Source_bilirubin	Source_OATP1B1_DeBruyn	Source_OATP1B1_Karlgren	102.87162	0	Non-Inhibitor	unavailable					Source_OATP1B3_DeBruyn		57.234203	2	0	0	51	1	3	23	20	60.449089	1.1852763	0	21	0	0	28	0
655	Clc1cc(ccc1)C(=O)C(NC(C)(C)C)C	bupropion	bupropion	DB01156	444	0.00099998713	0	0	0.20099998	0	0	0						8.5	Non-Inhibitor	Source_bilirubin	Source_OATP1B1_DeBruyn	Source_OATP1B1_Karlgren						7.1999998	0	Non-Inhibitor	Source_OATP1B3_DeBruyn	Source_OATP1B3_Karlgren	38.964275	2	0	6	34	1	3	16	13	49.809372	1.4649814	0	13	1	0	18	1
656	Fc1cc2c(N(C=C(C(O)=O)C2=O)CC)cc1N1CCNCC1	norfloxacin	norfloxacin	DB01059	4539	0.10099999	0	0	0.0019999743	0	0	0	97.935501	0	Non-Inhibitor	unavailable				Source_bilirubin	Source_OATP1B1_DeBruyn	Source_OATP1B1_Karlgren	99.944725	0	Non-Inhibitor	unavailable					Source_OATP1B3_DeBruyn		46.425274	4	0	6	41	3	7	23	15	71.091209	1.7339319	0	16	0	1	18	3
657	O=C1CCC2C3C(C4CC[C@@](O)(C#C)[C@]4(CC3)C)CCC2=C1	norethisterone	norethisterone	DB00717	4536	0.00099998713	0	0	0.00099998713	0	0	0	91.267143	0	Non-Inhibitor	unavailable				Source_bilirubin	Source_OATP1B1_DeBruyn	Source_OATP1B1_Karlgren	109.8371	0	Non-Inhibitor	unavailable					Source_OATP1B3_DeBruyn		54.140617	2	0	0	48	1	3	22	19	57.428204	1.1964209	0	20	0	0	26	0
658	Oc1cc2[C@@]34CCCC[C@@]3(O)C(N(CC4)CC3CCC3)Cc2cc1	butorphanol	butorphanol	DB00611	2487	1.1040001	1	0	0.10899997	0	0	0								Source_bilirubin	Source_OATP1B1_DeBruyn	Source_OATP1B1_Karlgren									Source_OATP1B3_DeBruyn		59.000996	3	0	6	53	2	5	24	21	68.459671	1.2916919	0	21	0	0	29	1
659	O=C1NC(=O)NC(=O)C1(C(CCC)C)CC=C	secobarbital	secobarbital	DB00418	5193	0.10100001	0	0	0	0	0	0								Source_bilirubin	Source_OATP1B1_DeBruyn	Source_OATP1B1_Karlgren									Source_OATP1B3_DeBruyn		37.728275	3	0	0	35	2	5	17	9	54.691818	1.5626234	0	12	0	0	18	2
660	N(Cc1c2c(ccc1)cccc2)(Cc1ccc(cc1)C(C)(C)C)C	Butenafine	volley	DB01091	2484	1.5	1	0	0.301	0	0	0								Source_bilirubin	Source_OATP1B1_DeBruyn	Source_OATP1B1_Karlgren									Source_OATP1B3_DeBruyn		59.583412	1	0	16	51	0	1	24	23	56.869804	1.1150942	0	23	0	0	27	1
661	O1[C@@]2(C(OC1CCC)CC1C3C([C@@]4(C(=CC(=O)C=C4)CC3)C)C(O)C[C@@]12C)C(=O)CO	budesonide	budesonide	DB01222	2462	3.3309999	3	1	1.3570001	1	0	0	43.760288	1	Inhibitor	unavailable		73.199997	Inhibitor	Source_bilirubin	Source_OATP1B1_DeBruyn	Source_OATP1B1_Karlgren	72.995766	0	Non-Inhibitor	unavailable		79	1	Inhibitor	Source_OATP1B3_DeBruyn	Source_OATP1B3_Karlgren	71.482964	6	0	0	65	2	8	31	22	86.873993	1.3365229	0	25	0	0	34	0
662	FC(F)(F)c1cc(OCC(O)\C=C\C2C(C\C=C/CCCC(OC(C)C)=O)C(O)CC2O)ccc1	travoprost	travoprost	DB00287	5282226	5.1269999	5	1	5.5609999	6	1	0								Source_bilirubin	Source_OATP1B1_DeBruyn	Source_OATP1B1_Karlgren									Source_OATP1B3_DeBruyn		75.580757	5	0	6	70	3	8	35	28	107.04881	1.5292687	0	26	0	3	35	0
663	O=C1N(CC2CCCc3c2c1ccc3)C1C2CCN(C1)CC2	palonosetron	palonosetron	DB00377	148211	0.19999999	0	0	0.00099998713	0	0	0								Source_bilirubin	Source_OATP1B1_DeBruyn	Source_OATP1B1_Karlgren									Source_OATP1B3_DeBruyn		52.44503	2	0	6	46	0	2	22	18	61.334126	1.3333505	0	19	0	0	24	2
664	S(OCCCCOS(=O)(=O)C)(=O)(=O)C	busulfan	busulfan	DB01008	2478	0.00099998713	0	0	0.00099998713	0	0	1	113.67898	0	Non-Inhibitor	unavailable				Source_bilirubin	Source_OATP1B1_DeBruyn	Source_OATP1B1_Karlgren	98.163025	0	Non-Inhibitor	unavailable					Source_OATP1B3_DeBruyn		30.507101	6	0	0	28	0	6	14	6	48.283421	1.7244078	0	6	0	0	14	0
665	O=C1N(CCCCN2CCN(CC2)c2ncccn2)C(=O)CC2(C1)CCCC2	buspirone	buspirone	DB00490	2477	0.60399991	0	0	0.21399999	0	0	0						33.299999	Non-Inhibitor	Source_bilirubin	Source_OATP1B1_DeBruyn	Source_OATP1B1_Karlgren						-5.5999999	0	Non-Inhibitor	Source_OATP1B3_DeBruyn	Source_OATP1B3_Karlgren	64.734581	5	0	6	59	0	5	28	18	87.647545	1.4855517	0	21	0	0	31	5
666	O1c2c3[C@]45[C@]6(CC([C@](O)(C(C)(C)C)C)[C@](OC)(CC6)C14)C(N(CC5)CC1CC1)Cc3ccc2O	buprenorphine	buprenorphine	DB00921	2476	4.0409999	4	1	4.1040001	4	1	0								Source_bilirubin	Source_OATP1B1_DeBruyn	Source_OATP1B1_Karlgren									Source_OATP1B3_DeBruyn		82.686516	5	0	6	75	2	7	34	29	98.620323	1.3149376	0	29	0	0	41	1
667	O=C(Nc1c(cccc1C)C)C1N(CCCC1)CCCC	bupivacaine	bupivacaine	DB00297	2474	0.00099998713	0	0	0.0019999743	0	0	0	97.154999	0	Non-Inhibitor	unavailable				Source_bilirubin	Source_OATP1B1_DeBruyn	Source_OATP1B1_Karlgren	94.203247	0	Non-Inhibitor	unavailable					Source_OATP1B3_DeBruyn		53.352203	2	0	6	49	1	3	21	17	63.456196	1.2950244	0	18	0	0	28	2
668	S(=O)(=O)(N)c1cc(cc(NCCCC)c1Oc1ccccc1)C(O)=O	bumetanide	bumetanide	DB00887	2471	1.487	1	0	1.9280001	1	0	0	71.948677	0	Non-Inhibitor	unavailable				Source_bilirubin	Source_OATP1B1_DeBruyn	Source_OATP1B1_Karlgren	83.266388	0	Non-Inhibitor	unavailable					Source_OATP1B3_DeBruyn		52.36586	4	0	12	45	4	8	25	16	77.59832	1.7244071	0	17	0	0	20	2
669	O=N\C=C/1\N(C=CC=C\1)C	pralidoxime	pralidoxime	DB00733	5353894	0.0019999743	0	0	0.003000021	0	0	0								Source_bilirubin	Source_OATP1B1_DeBruyn	Source_OATP1B1_Karlgren									Source_OATP1B3_DeBruyn		20.656343	2	0	0	18	0	2	10	7	29.407166	1.6337314	0	7	0	0	8	2
670	Clc1cc(N)ccc1C(OCCN(CC)CC)=O	2-chloroprocaine	2-chloroprocaine	DB01161	8612	0	0	0	0.10100001	0	0	0								Source_bilirubin	Source_OATP1B1_DeBruyn	Source_OATP1B1_Karlgren									Source_OATP1B3_DeBruyn		41.533066	2	0	6	37	1	3	18	13	59.933434	1.6198226	0	13	1	0	19	2
671	s1cc(nc1CN(C)C)CSCCN\C(\NC)=C\[N+](=O)[O-]	nizatidine	nizatidine	DB00585	4513	0.70100003	0	0	0.10100001	0	0	0								Source_bilirubin	Source_OATP1B1_DeBruyn	Source_OATP1B1_Karlgren									Source_OATP1B3_DeBruyn		48.026653	2	0	5	42	2	4	21	14	75.609474	1.8002256	0	12	0	0	21	5
672	O([N+](=O)[O-])C(CO[N+](=O)[O-])CO[N+](=O)[O-]	nitroglycerin	nitroglycerin	DB00727	4510	0.00099998713	0	0	0.40500003	0	0	0								Source_bilirubin	Source_OATP1B1_DeBruyn	Source_OATP1B1_Karlgren									Source_OATP1B3_DeBruyn		19.131966	0	0	0	20	0	0	15	6	36.789822	1.8394911	0	3	0	0	5	3
673	o1c(ccc1[N+](=O)[O-])\C=N\N1CC(=O)NC1=O	nitrofurantoin	nitrofurantoin	DB00698	4509	0	0	0	0.00099998713	0	0	0						23.299999	Non-Inhibitor	Source_bilirubin	Source_OATP1B1_DeBruyn	Source_OATP1B1_Karlgren						-1.5	0	Non-Inhibitor	Source_OATP1B3_DeBruyn	Source_OATP1B3_Karlgren	26.490759	3	0	5	23	1	4	17	4	44.922508	1.9531525	0	8	0	0	6	4
674	O=C1Nc2c(cc([N+](=O)[O-])cc2)C(=NC1)c1ccccc1	nitrazepam	nitrazepam	DB01595	4506	0.102	0	0	0.40799999	0	0	0								Source_bilirubin	Source_OATP1B1_DeBruyn	Source_OATP1B1_Karlgren									Source_OATP1B3_DeBruyn		39.440723	2	0	12	32	1	3	21	14	53.833118	1.682285	0	15	0	0	11	3
675	Clc1cc(Cl)ccc1C1(OC(CO1)COc1ccc(N2CCN(CC2)C(=O)C)cc1)Cn1ccnc1	ketoconazole	ketoconazole	DB01026	3823	4.6869998	5	1	4.237	5	1	0	98.102036	0	Non-Inhibitor	unavailable		53.599998	Inhibitor	Source_bilirubin	Source_OATP1B1_DeBruyn	Source_OATP1B1_Karlgren	69.113846	0	Non-Inhibitor	unavailable		24.700001	0	Non-Inhibitor	Source_OATP1B3_DeBruyn	Source_OATP1B3_Karlgren	76.398201	5	0	17	64	0	5	36	25	109.18263	1.7059786	0	26	2	0	28	4
676	S(=O)(=O)(N)c1ccc(N)cc1	Sulfanilamide	aas	DB00259	5333	0.0019999743	0	0	0.0049999952	0	0	0	113.76488	0	Non-Inhibitor	unavailable				Source_bilirubin	Source_OATP1B1_DeBruyn	Source_OATP1B1_Karlgren	155.79169	0	Non-Inhibitor	unavailable					Source_OATP1B3_DeBruyn		22.598345	2	0	6	19	2	4	11	6	37.200848	1.9579394	0	6	0	0	8	2
677	Oc1ccc(N=Nc2ccc(cc2)C(=O)NCCC(O)=O)cc1C(O)=O	balsalazide	balsalazide	DB01014	5362070	1.018	0	0	1.115	1	0	0								Source_bilirubin	Source_OATP1B1_DeBruyn	Source_OATP1B1_Karlgren									Source_OATP1B3_DeBruyn		48.033894	8	0	12	41	6	14	26	14	71.304741	1.73914	0	17	0	0	15	3
678	O(C(=O)C=1C(C(C(OCCOC)=O)=C(NC=1C)C)c1cc([N+](=O)[O-])ccc1)C(C)C	nimodipine	nimodipine	DB00393	4497	2.352	2	0	1.6850001	1	0	0	64.799187	0	Non-Inhibitor	unavailable				Source_bilirubin	Source_OATP1B1_DeBruyn	Source_OATP1B1_Karlgren	37.848858	1	Inhibitor	unavailable					Source_OATP1B3_DeBruyn		62.110619	3	0	6	56	1	4	30	20	89.110291	1.5912552	0	21	0	0	26	2
679	Clc1nc(N)c2ncn(c2n1)C1OC(CO)C(O)[C@@H]1F	Clofarabine	cfb	DB00631	119182	0.20099998	0	0	0.0049999952	0	0	1								Source_bilirubin	Source_OATP1B1_DeBruyn	Source_OATP1B1_Karlgren									Source_OATP1B3_DeBruyn		35.577724	6	0	9	31	3	9	20	7	65.942528	2.1271784	0	10	1	1	11	5
680	FC(F)(F)c1cc(N2C(=O)C(NC2=O)(C)C)ccc1[N+](=O)[O-]	nilutamide	nilutamide	DB00665	4493	0.018000007	0	0	0.11000001	0	0	0	116.57806	0	Non-Inhibitor	unavailable				Source_bilirubin	Source_OATP1B1_DeBruyn	Source_OATP1B1_Karlgren	97.828583	0	Non-Inhibitor	unavailable					Source_OATP1B3_DeBruyn		35.96693	2	0	6	32	1	3	22	14	66.251396	2.0703561	0	12	0	3	10	3
681	Brc1[nH]c2c3c1CC1N(CC(C=C1c3ccc2)C(=O)N[C@@]1(O[C@]2(O)N(C(CC(C)C)C(=O)N3C2CCC3)C1=O)C(C)C)C	bromocriptine	bromocriptine	DB01200	2443	5.9910002	6	1	5.789	6	1	0	67.37394	0	Non-Inhibitor	unavailable				Source_bilirubin	Source_OATP1B1_DeBruyn	Source_OATP1B1_Karlgren	84.693619	0	Non-Inhibitor	unavailable					Source_OATP1B3_DeBruyn		95.55172	6	0	9	83	3	9	43	27	133.03188	1.6027936	1	32	0	0	40	5
682	Brc1cc2c(NC(=O)CN=C2c2ncccc2)cc1	compendium	compendium	DB01558	2441	0.102	0	0	0.102	0	0	0								Source_bilirubin	Source_OATP1B1_DeBruyn	Source_OATP1B1_Karlgren									Source_OATP1B3_DeBruyn		38.45993	3	0	12	29	1	4	19	13	49.604313	1.7104934	1	14	0	0	10	3
683	O=C1CC[C@]2(C(=C1)C(CC1C3CC[C@](O)(C(=O)C)[C@]3(CCC12)C)C)C	medroxyprogesterone	medroxyprogesterone	DB00603	10631	0.93199998	0	0	0.11500001	0	0	0								Source_bilirubin	Source_OATP1B1_DeBruyn	Source_OATP1B1_Karlgren									Source_OATP1B3_DeBruyn		62.463375	3	0	0	57	1	4	25	20	69.61235	1.2212692	0	22	0	0	32	0
684	O(C(=O)C=1C(C(C(OC)=O)=C(NC=1C)C)c1ccccc1[N+](=O)[O-])C	nifedipine	nifedipine	DB01115	4485	0.51599997	0	0	0.10900003	0	0	0								Source_bilirubin	Source_OATP1B1_DeBruyn	Source_OATP1B1_Karlgren						-21	0	Non-Inhibitor	Source_OATP1B3_DeBruyn	Source_OATP1B3_Karlgren	48.934273	2	0	6	43	1	3	25	16	71.274094	1.657537	0	17	0	0	18	2
685	Brc1c2nccnc2ccc1NC=1NCCN=1	brimonidine	brimonidine	DB00484	2435	0	0	0	0.0019999743	0	0	0								Source_bilirubin	Source_OATP1B1_DeBruyn	Source_OATP1B1_Karlgren									Source_OATP1B3_DeBruyn		34.57793	3	0	10	27	2	5	17	11	45.499294	1.685159	1	11	0	0	10	5
686	O=C1NC(=Nc2ncc(nc12)CNc1ccc(cc1)C(=O)NC(CCC(O)=O)C(O)=O)N	folate	folate		3405	0.21599996	0	0	0.16599995	0	0	0								Source_bilirubin	Source_OATP1B1_DeBruyn	Source_OATP1B1_Karlgren									Source_OATP1B3_DeBruyn		58.621067	9	0	12	51	8	17	32	13	92.711189	1.8178664	0	19	0	0	19	7
687	n1c2c(ncc1)cc1C3CC(c1c2)CNC3	varenicline	varenicline	DB01273	170361	0.20099998	0	0	0.102	0	0	0								Source_bilirubin	Source_OATP1B1_DeBruyn	Source_OATP1B1_Karlgren									Source_OATP1B3_DeBruyn		34.848309	3	0	10	29	1	4	16	13	39.915127	1.3763838	0	13	0	0	13	3
688	O(CC(O)CNC(C)C)c1ccc(cc1)CCC(OC)=O	esmolol	esmolol	DB00187	59768	0.20000003	0	0	0.20099998	0	0	0								Source_bilirubin	Source_OATP1B1_DeBruyn	Source_OATP1B1_Karlgren									Source_OATP1B3_DeBruyn		49.137825	4	0	6	46	2	6	21	15	65.987442	1.4345096	0	16	0	0	25	1
689	O1CCc2cc(ccc12)CCN1CC(CC1)C(C(=O)N)(c1ccccc1)c1ccccc1	darifenacin	darifenacin	DB00496	72054	2.201	2	0	1.7970001	0	0	0								Source_bilirubin	Source_OATP1B1_DeBruyn	Source_OATP1B1_Karlgren									Source_OATP1B3_DeBruyn		73.087791	3	0	18	62	1	4	32	27	83.347519	1.3443148	0	28	0	0	30	2
690	Oc1c([N+](=O)[O-])cc(cc1O)C(=O)c1ccc(cc1)C	tolcapone	tolcapone	DB00323	4659569	0.30199999	0	0	0.0039999485	0	0	0								Source_bilirubin	Source_OATP1B1_DeBruyn	Source_OATP1B1_Karlgren									Source_OATP1B3_DeBruyn		37.084724	3	0	12	31	2	5	20	14	50.613728	1.6327009	0	14	0	0	11	1
691	Clc1cccc(Cl)c1SC(CCc1ccc(Cl)cc1)Cn1ccnc1	butoconazole	butoconazole	DB00639	47472	1.0079999	0	0	0.50800002	0	0	0								Source_bilirubin	Source_OATP1B1_DeBruyn	Source_OATP1B1_Karlgren									Source_OATP1B3_DeBruyn		56.415482	1	0	17	42	0	1	25	22	69.524956	1.655356	0	19	3	0	17	2
692	O=C1Nc2c(nccc2C)N(c2ncccc12)C1CC1	nevirapine	nevirapine	DB00238	4463	0.0019999743	0	0	0.10600001	0	0	0								Source_bilirubin	Source_OATP1B1_DeBruyn	Source_OATP1B1_Karlgren									Source_OATP1B3_DeBruyn		40.937103	3	0	12	34	1	4	20	12	53.06741	1.5608062	0	15	0	0	14	4
693	OCC(N)(CO)CO	tris buffer	tris buffer		6503	0.0019999743	0	0	0.016000032	0	0	0								Source_bilirubin	Source_OATP1B1_DeBruyn	Source_OATP1B1_Karlgren									Source_OATP1B3_DeBruyn		17.880724	4	0	0	19	4	8	8	4	29.901987	1.5737888	0	4	0	0	11	1
694	O(CC(O)CNC(C)C)c1ccc(cc1)COCCOC(C)C	bisoprolol	bisoprolol	DB00612	2405	0.40199998	0	0	0.0059999824	0	0	0								Source_bilirubin	Source_OATP1B1_DeBruyn	Source_OATP1B1_Karlgren									Source_OATP1B3_DeBruyn		56.658585	5	0	6	54	2	7	23	18	74.125191	1.3726887	0	18	0	0	31	1
695	S(CC(NC(=O)c1cccc(O)c1C)C(O)CN1CC2C(CC1C(=O)NC(C)(C)C)CCCC2)c1ccccc1	nelfinavir	nelfinavir	DB00220	4451	5.9590001	6	1	5.9809999	6	1	1						71.300003	Inhibitor	Source_bilirubin	Source_OATP1B1_DeBruyn	Source_OATP1B1_Karlgren						59.299999	1	Inhibitor	Source_OATP1B3_DeBruyn	Source_OATP1B3_Karlgren	95.733688	5	0	12	85	4	9	40	31	124.90995	1.4695289	0	32	0	0	45	3
696	Clc1cc(N2CCN(CC2)CCCN2N=C(N(CCOc3ccccc3)C2=O)CC)ccc1	nefazodone	nefazodone	DB01149	4449	2.2050002	1	0	1.8290001	1	0	0						12	Non-Inhibitor	Source_bilirubin	Source_OATP1B1_DeBruyn	Source_OATP1B1_Karlgren						61.400002	1	Inhibitor	Source_OATP1B3_DeBruyn	Source_OATP1B3_Karlgren	74.621376	4	0	12	65	0	4	33	24	101.74786	1.5653517	0	25	1	0	32	5
697	S(=O)(=O)(NC)CCc1cc2c([nH]cc2C2CCN(CC2)C)cc1	naratriptan	naratriptan	DB00952	4440	0.00099998713	0	0	0.10600001	0	0	0								Source_bilirubin	Source_OATP1B1_DeBruyn	Source_OATP1B1_Karlgren									Source_OATP1B3_DeBruyn		54.393826	3	0	9	48	2	5	23	17	75.740036	1.5779175	0	17	0	0	25	3
698	OC1CC(n2c3N=C(NC(=O)c3nc2)N)C(=C)C1CO	Entecavir	etv	DB00442	153941	0.20099998	0	0	0.0049999952	0	0	0								Source_bilirubin	Source_OATP1B1_DeBruyn	Source_OATP1B1_Karlgren									Source_OATP1B3_DeBruyn		39.027897	5	0	5	35	4	9	20	8	61.537468	1.7582134	0	12	0	0	15	5
699	N1CCN=C1Cc1c2c(ccc1)cccc2	naphazoline	naphazoline	DB06711	4436	0.00099998713	0	0	0.0019999743	0	0	0	100.66346	0	Non-Inhibitor	unavailable				Source_bilirubin	Source_OATP1B1_DeBruyn	Source_OATP1B1_Karlgren	95.845337	0	Non-Inhibitor	unavailable					Source_OATP1B3_DeBruyn		36.175102	1	0	10	30	1	2	16	13	38.60078	1.2866926	0	14	0	0	14	2
700	OC(CCN1CCCCC1)(C1C2CC(C1)C=C2)c1ccccc1	biperiden	biperiden	DB00810	2381	0.30199996	0	0	0.00099998713	0	0	0								Source_bilirubin	Source_OATP1B1_DeBruyn	Source_OATP1B1_Karlgren									Source_OATP1B3_DeBruyn		58.198997	2	0	6	52	1	3	23	21	63.30275	1.2173606	0	21	0	0	29	1
701	O1C2[C@]34CCN(C(Cc5c3c1c(O)cc5)[C@]4(O)CCC2=O)CC1CC1	naltrexone	naltrexone	DB00704	4428	0.81599998	1	0	0.00099998713	0	0	0	71.984131	0	Non-Inhibitor	unavailable				Source_bilirubin	Source_OATP1B1_DeBruyn	Source_OATP1B1_Karlgren	86.990112	0	Non-Inhibitor	unavailable					Source_OATP1B3_DeBruyn		54.844238	5	0	6	48	2	7	25	19	69.59771	1.4499524	0	20	0	0	23	1
702	OC(=O)C(N)CCC(=O)N	polyglutamine	polyglutamine	DB00130	738	0.0019999743	0	0	0.41099995	0	0	0								Source_bilirubin	Source_OATP1B1_DeBruyn	Source_OATP1B1_Karlgren									Source_OATP1B3_DeBruyn		20.073931	4	0	0	20	4	8	10	3	34.854752	1.7427377	0	5	0	0	10	2
703	O1C2[C@]34CCN(C(Cc5c3c1c(O)cc5)[C@]4(O)CCC2=O)CC=C	naloxone	naloxone	DB01183	4425	1.008	1	0	0.10100001	0	0	0	111.46035	0	Non-Inhibitor	unavailable				Source_bilirubin	Source_OATP1B1_DeBruyn	Source_OATP1B1_Karlgren	113.68896	0	Non-Inhibitor	unavailable					Source_OATP1B3_DeBruyn		51.750652	5	0	6	45	2	7	24	18	66.184097	1.4707578	0	19	0	0	21	1
704	S(=O)(=O)(C[C@](O)(C(=O)Nc1cc(C(F)(F)F)c(cc1)C#N)C)c1ccc(F)cc1	bicalutamide	bicalutamide	DB01128	2375	2.2609999	2	0	1.045	0	0	0								Source_bilirubin	Source_OATP1B1_DeBruyn	Source_OATP1B1_Karlgren									Source_OATP1B3_DeBruyn		51.551102	5	0	12	43	2	7	29	20	86.967766	2.0225062	0	18	0	4	14	2
705	O1Cc2c(c(O)c(C\C=C(\CCC(O)=O)/C)c(OC)c2C)C1=O	mycophenolic acid	mycophenolic acid	DB01024	508230	0.0040000081	0	0	0.012000024	0	0	1	106.78661	0	Non-Inhibitor	unavailable				Source_bilirubin	Source_OATP1B1_DeBruyn	Source_OATP1B1_Karlgren	100.08812	0	Non-Inhibitor	unavailable					Source_OATP1B3_DeBruyn		48.06786	5	0	6	43	3	8	23	15	61.89418	1.4393995	0	17	0	0	20	0
706	O=C1c2ccc(nc2N(C=C1C(O)=O)CC)C	Nalidixic Acid	na	DB00779	4421	0.10099999	0	0	0.20100003	0	0	0	63.374241	0	Non-Inhibitor	unavailable				Source_bilirubin	Source_OATP1B1_DeBruyn	Source_OATP1B1_Karlgren	81.71312	0	Non-Inhibitor	unavailable					Source_OATP1B3_DeBruyn		33.727516	4	0	6	29	2	6	17	9	48.08746	1.6581883	0	12	0	0	12	2
707	O1C2[C@]34CCN(C(Cc5c3c1c(O)cc5)[C@]4(O)CCC2O)CC1CCC1	nalbuphine	nalbuphine	DB00844	4419	0.13200003	0	0	0.06400001	0	0	0	86.639931	0	Non-Inhibitor	unavailable				Source_bilirubin	Source_OATP1B1_DeBruyn	Source_OATP1B1_Karlgren	96.58889	0	Non-Inhibitor	unavailable					Source_OATP1B3_DeBruyn		59.271412	5	0	6	53	3	8	26	21	74.959152	1.4143237	0	21	0	0	27	1
708	O(C(C[N+](C)(C)C)C)C([O-])=N	bethanechol	bethanechol	DB01019	2370	0.00099998713	0	0	0.00099998713	0	0	0								Source_bilirubin	Source_OATP1B1_DeBruyn	Source_OATP1B1_Karlgren									Source_OATP1B3_DeBruyn		26.792688	1	1	0	27	1	2	11	6	40.730476	1.5085362	0	7	0	0	16	2
709	O(CC(O)CNC(C)C)c1ccc(cc1)CCOCC1CC1	betaxolol	betaxolol	DB00195	2369	0.40099996	0	0	0.20299995	0	0	0								Source_bilirubin	Source_OATP1B1_DeBruyn	Source_OATP1B1_Karlgren									Source_OATP1B3_DeBruyn		54.522999	4	0	6	51	2	6	22	18	68.598709	1.3450726	0	18	0	0	29	1
710	n1ccccc1CCNC	betahistine	betahistine	DB06698	2366	0.0019999743	0	0	0.0070000291	0	0	0								Source_bilirubin	Source_OATP1B1_DeBruyn	Source_OATP1B1_Karlgren									Source_OATP1B3_DeBruyn		24.281515	2	0	6	22	1	3	10	8	29.087946	1.3221793	0	8	0	0	12	2
711	O=C1N(CCC1)C(CC)C(=O)N	levetiracetam	levetiracetam	DB01202	59708	0.00099998713	0	0	0.0040000081	0	0	0								Source_bilirubin	Source_OATP1B1_DeBruyn	Source_OATP1B1_Karlgren									Source_OATP1B3_DeBruyn		27.219103	2	0	0	26	1	3	12	6	40.908463	1.5734024	0	8	0	0	14	2
712	O(CC(O)CNC(C)(C)C)c1c2CC(O)C(O)Cc2ccc1	nadolol	nadolol	DB01203	4411	0.00099998713	0	0	0.0029999614	0	0	0	76.359779	0	Non-Inhibitor	unavailable				Source_bilirubin	Source_OATP1B1_DeBruyn	Source_OATP1B1_Karlgren	86.465088	0	Non-Inhibitor	unavailable					Source_OATP1B3_DeBruyn		52.231411	5	0	6	49	4	9	22	17	69.251953	1.4133052	0	17	0	0	27	1
713	O(C)c1cc2c(cc(cc2)CCC(=O)C)cc1	nabumetone	nabumetone	DB00461	4409	0.1	0	0	0.00099998713	0	0	0	203.0386	0	Non-Inhibitor	unavailable				Source_bilirubin	Source_OATP1B1_DeBruyn	Source_OATP1B1_Karlgren	110.73971	0	Non-Inhibitor	unavailable					Source_OATP1B3_DeBruyn		38.672688	2	0	10	33	0	2	17	14	41.861649	1.2685348	0	15	0	0	16	0
714	Fc1ccc(cc1)C1(CCC(N2CC(C)[C@@](CC2)(C(O)=O)c2ccccc2)CC1)C#N	levocabastine	levocabastine	DB01106	3915	2.2950001	2	0	2.681	3	1	0								Source_bilirubin	Source_OATP1B1_DeBruyn	Source_OATP1B1_Karlgren									Source_OATP1B3_DeBruyn		69.458	4	0	12	60	2	6	31	25	87.320557	1.4553425	0	26	0	1	29	2
715	SC1OC(COC(=O)C)C(OC(=O)C)C(OC(=O)C)C1OC(=O)C	auranofin	auranofin	DB00995	6918453	0.70399994	0	0	0.30199999	0	0	0								Source_bilirubin	Source_OATP1B1_DeBruyn	Source_OATP1B1_Karlgren									Source_OATP1B3_DeBruyn		48.093861	5	0	0	44	0	5	24	10	71.944138	1.6350939	0	14	0	0	20	0
716	N(CC(CC)C)CCCCCCCCCCC	colesevelam hydrochloride	colesevelam hydrochloride	DB00930	160051	0.70700008	1	0	0.62200004	0	0	0								Source_bilirubin	Source_OATP1B1_DeBruyn	Source_OATP1B1_Karlgren									Source_OATP1B3_DeBruyn		52.597755	1	0	0	52	1	2	17	16	52.897961	1.0172684	0	16	0	0	35	1
717	S1C2N(C(C(O)=O)C1(C)C)C(=O)C2NC(=O)Cc1ccccc1	penicillin g	penicillin g	DB01053	2349	0.40099999	0	0	0.00099998713	0	0	0						8.8000002	Non-Inhibitor	Source_bilirubin	Source_OATP1B1_DeBruyn	Source_OATP1B1_Karlgren						40.900002	0	Non-Inhibitor	Source_OATP1B3_DeBruyn	Source_OATP1B3_Karlgren	48.470276	4	0	6	41	3	7	23	14	70.600983	1.7219752	0	16	0	0	18	2
718	ClC(Cl)C(=O)NC(C(O)c1ccc([N+](=O)[O-])cc1)CO	chloramphenicol	chloramphenicol	DB00446	298	0.00099998713	0	0	0.0029999614	0	0	0	84.74424	0	Non-Inhibitor	unavailable				Source_bilirubin	Source_OATP1B1_DeBruyn	Source_OATP1B1_Karlgren	90.575676	0	Non-Inhibitor	unavailable					Source_OATP1B3_DeBruyn		37.931515	3	0	6	32	3	6	20	12	63.317062	1.9786582	0	11	2	0	12	2
719	O(C(c1ccccc1)c1ccccc1)C1CC2N(C(C1)CC2)C	benztropine	benztropine	DB00245	2344	0.60100001	1	0	0.00099998713	0	0	0								Source_bilirubin	Source_OATP1B1_DeBruyn	Source_OATP1B1_Karlgren									Source_OATP1B3_DeBruyn		55.531826	2	0	12	48	0	2	23	21	59.74313	1.2446486	0	21	0	0	25	1
720	ClC(Cl)(P(O)(O)=O)P(O)(O)=O	clodronate	clodronate	DB00720	25419	0.10300002	0	0	0.0039999485	0	0	0								Source_bilirubin	Source_OATP1B1_DeBruyn	Source_OATP1B1_Karlgren									Source_OATP1B3_DeBruyn		20.859173	6	0	0	15	6	12	11	2	31.093584	2.0729055	0	1	2	0	4	0
721	S(=O)(CCCC(F)(F)C(F)(F)F)CCCCCCCCCC1C2C3CCC(O)[C@]3(CCC2c2c(C1)cc(O)cc2)C	fulvestrant	fulvestrant	DB00947	104741	5.1679997	5	1	5.8800001	6	1	0								Source_bilirubin	Source_OATP1B1_DeBruyn	Source_OATP1B1_Karlgren									Source_OATP1B3_DeBruyn		95.750275	3	0	6	88	2	5	41	37	130.99977	1.4886339	0	32	0	5	47	0
722	S(Oc1cc(ccc1O)C(O)C(O)C1NC(=O)C2N(CC(O)C2)C(=O)C(NC(=O)C(NC(=O)c2ccc(cc2)-c2noc(c2)-c2ccc(OCCCCC)cc2)CC(O)C(O)NC(=O)C2N(CC(C)C2O)C(=O)C(NC1=O)C(O)CC(=O)N)C(O)C)(O)(=O)=O	micafungin	micafungin	DB01141	477468	4.763	5	1	5.7579999	6	1	1								Source_bilirubin	Source_OATP1B1_DeBruyn	Source_OATP1B1_Karlgren									Source_OATP1B3_DeBruyn		177.1483	23	0	23	160	18	41	89	46	277.09332	1.7318332	0	56	0	0	71	9
723	Clc1ccccc1C1(NC)CCCCC1=O	ketamine	ketamine	DB01221	3821	0.10100001	0	0	0.301	0	0	0								Source_bilirubin	Source_OATP1B1_DeBruyn	Source_OATP1B1_Karlgren									Source_OATP1B3_DeBruyn		37.630688	2	0	6	32	1	3	16	13	47.894283	1.4966964	0	13	1	0	16	1
724	OC\C=C(\C=C/C=C(\C=C\C=1C(CCCC=1C)(C)C)/C)/C	vitamin a	vitamin a	DB00162	1071	2.0999999	2	0	2.1010001	2	0	0								Source_bilirubin	Source_OATP1B1_DeBruyn	Source_OATP1B1_Karlgren									Source_OATP1B3_DeBruyn		56.005791	1	0	0	51	1	2	21	20	55.648411	1.0911454	0	20	0	0	30	0
725	s1c(ccc1N(Cc1cc2c(N=C(NC2=O)C)cc1)C)C(=O)NC(CCC(O)=O)C(O)=O	raltitrexed	raltitrexed	DB00293	104758	1.0619999	1	0	0.49799997	0	0	0								Source_bilirubin	Source_OATP1B1_DeBruyn	Source_OATP1B1_Karlgren									Source_OATP1B3_DeBruyn		63.741447	7	0	11	54	6	13	32	17	96.90799	1.7945924	0	21	0	0	22	4
726	S=C1NC=CN1C	methimazole	methimazole	DB00763	1349907	0.0040000081	0	0	0.0099999905	0	0	0	111.67984	0	Non-Inhibitor	unavailable				Source_bilirubin	Source_OATP1B1_DeBruyn	Source_OATP1B1_Karlgren	105.62915	0	Non-Inhibitor	unavailable					Source_OATP1B3_DeBruyn		16.140759	1	0	0	13	1	2	7	3	22.595942	1.7381493	0	4	0	0	6	2
727	S(SC(=S)N(CC)CC)C(=S)N(CC)CC	disulfiram	disulfiram	DB00822	3117	0.50400007	0	0	0.40599996	0	0	0						8.5	Non-Inhibitor	Source_bilirubin	Source_OATP1B1_DeBruyn	Source_OATP1B1_Karlgren						-3.8	0	Non-Inhibitor	Source_OATP1B3_DeBruyn	Source_OATP1B3_Karlgren	44.735859	2	0	0	36	0	2	16	10	56.459457	1.5683182	0	10	0	0	20	2
728	S(=O)(=O)(N)c1cc2S(=O)(=O)NC(Nc2cc1C(F)(F)F)Cc1ccccc1	bendrofluazide	bendrofluazide	DB00436	2315	1.6930001	2	0	1.097	1	0	0								Source_bilirubin	Source_OATP1B1_DeBruyn	Source_OATP1B1_Karlgren									Source_OATP1B3_DeBruyn		49.714104	4	0	12	41	3	7	27	17	88.24353	2.1522813	0	15	0	3	14	3
729	O=C1N(c2c(CCC1NC(CCc1ccccc1)C(OCC)=O)cccc2)CC(O)=O	benazepril	benazepril	DB00542	2311	3.0210001	3	1	2.4630001	1	0	0	101.21362	0	Non-Inhibitor	unavailable				Source_bilirubin	Source_OATP1B1_DeBruyn	Source_OATP1B1_Karlgren	84.154221	0	Non-Inhibitor	unavailable					Source_OATP1B3_DeBruyn		67.120201	5	0	12	59	3	8	31	21	88.821259	1.5054451	0	24	0	0	28	2
730	Cl[C@@]12C(C3CC(C)[C@](O)(C(=O)CO)[C@]3(CC1O)C)CCC1=CC(=O)C=C[C@@]12C	beclomethasone	beclomethasone	DB00394	2308	0.20099998	0	0	0.17000002	0	0	0								Source_bilirubin	Source_OATP1B1_DeBruyn	Source_OATP1B1_Karlgren									Source_OATP1B3_DeBruyn		64.246994	5	0	0	57	3	8	28	21	81.876144	1.4364237	0	22	1	0	29	0
731	Ic1c(C(O)=O)c(I)cc(I)c1NC(=O)CCCCC(=O)Nc1c(I)c(C(O)=O)c(I)cc1I	iodipamide	iodipamide	DB04711	3739	5.7969999	6	1	5.9980001	6	1	0								Source_bilirubin	Source_OATP1B1_DeBruyn	Source_OATP1B1_Karlgren									Source_OATP1B3_DeBruyn		83.647102	6	0	12	48	6	12	34	22	95.317116	1.9857733	0	20	0	0	14	2
732	OC1=C(C(=O)N)C(=O)[C@]2(O)C(CC3C(=C2O)C(=O)c2c(C3)c(N(C)C)cc(NC(=O)CNC(C)(C)C)c2O)C1N(C)C	tigecycline	tigecycline	DB00560	5282044	0.65500003	0	0	1.447	1	0	1								Source_bilirubin	Source_OATP1B1_DeBruyn	Source_OATP1B1_Karlgren									Source_OATP1B3_DeBruyn		88.96093	10	0	6	81	9	19	42	25	130.90607	1.6161244	0	29	0	0	39	5
733	S(=O)(=O)(N1CCN(CC1)CC)c1cc(C=2NC(=O)c3n(N=2)c(nc3C)CCC)c(OCC)cc1	vardenafil	vardenafil	DB00862	110634	1.785	0	0	1.026	0	0	0								Source_bilirubin	Source_OATP1B1_DeBruyn	Source_OATP1B1_Karlgren									Source_OATP1B3_DeBruyn		74.525375	7	0	11	66	1	8	34	20	111.37831	1.6875502	0	23	0	0	32	6
734	O1c2c3c4c(c(O)c2C)C(=O)C(NC(=O)/C(=C\C=C/C(C)C(O)C(C)C(O)C(C)C(OC(=O)C)C(C)C(OC)\C=C\O[C@]1(C)C3=O)/C)=C1NC2(N=C14)CCN(CC2)CC(C)C	rifabutin	rifabutin	DB00615	5361912	5.9969997	6	1	5.9980001	6	1	0								Source_bilirubin	Source_OATP1B1_DeBruyn	Source_OATP1B1_Karlgren									Source_OATP1B3_DeBruyn		135.52316	12	0	6	123	5	17	61	39	184.63152	1.5010692	0	46	0	0	62	4
735	O=C1NC2CCC3C4CCC(C(=O)NC(C)(C)C)[C@]4(CCC3[C@]2(C=C1)C)C	finasteride	finasteride	DB01216	3350	1.651	2	0	0.36300004	0	0	0								Source_bilirubin	Source_OATP1B1_DeBruyn	Source_OATP1B1_Karlgren									Source_OATP1B3_DeBruyn		68.288551	2	0	0	63	2	4	27	21	82.409409	1.3080859	0	23	0	0	36	2
736	O1CC(Cc2n(cnc2)C)C(CC)C1=O	pilocarpine	pilocarpine	DB01085	4819	0.10100001	0	0	0.00099998713	0	0	1	82.836838	0	Non-Inhibitor	unavailable				Source_bilirubin	Source_OATP1B1_DeBruyn	Source_OATP1B1_Karlgren	95.873337	0	Non-Inhibitor	unavailable					Source_OATP1B3_DeBruyn		33.832687	2	0	5	31	0	2	15	9	47.526337	1.5331076	0	11	0	0	16	2
737	Clc1ccc(cc1)C(CC(O)=O)CN	baclofen	baclofen	DB00181	2284	0.20100002	0	0	0.0019999743	0	0	0	80.804718	0	Non-Inhibitor	unavailable				Source_bilirubin	Source_OATP1B1_DeBruyn	Source_OATP1B1_Karlgren	102.22458	0	Non-Inhibitor	unavailable					Source_OATP1B3_DeBruyn		30.485516	3	0	6	26	3	6	14	10	43.972603	1.6912539	0	10	1	0	12	1
738	S1C(CN=C1C(N)C(CC)C)C(=O)NC(CC(C)C)C(=O)NC(CCC(O)=O)C(=O)NC(C(CC)C)C(=O)NC1CCCCNC(=O)C(NC(=O)C(NC(=O)C(NC(=O)C(NC(=O)C(NC(=O)C(NC1=O)CCCN)C(CC)C)Cc1ccccc1)Cc1[nH]cnc1)CC(O)=O)CC(=O)N	bacitracin	bacitracin	DB00626	2283	4.0570002	4	1	5.0580001	5	1	0								Source_bilirubin	Source_OATP1B1_DeBruyn	Source_OATP1B1_Karlgren									Source_OATP1B3_DeBruyn		219.27168	21	0	11	203	20	41	100	51	334.93677	1.6499348	0	66	0	0	103	17
739	OC(=O)C(N)CCCNC(N)=N	l-arginine	l-arginine	DB00125	232	0.0019999743	0	0	0.12800002	0	0	0								Source_bilirubin	Source_OATP1B1_DeBruyn	Source_OATP1B1_Karlgren									Source_OATP1B3_DeBruyn		25.899101	4	0	0	26	6	10	12	4	43.398689	1.6691804	0	6	0	0	14	4
740	N(CCNCCN)CCNCCN	colestipol	colestipol	DB00375	62816	0.10700005	0	0	0.148	0	0	0								Source_bilirubin	Source_OATP1B1_DeBruyn	Source_OATP1B1_Karlgren									Source_OATP1B3_DeBruyn		34.916241	5	0	0	36	5	10	13	8	46.465736	1.2907149	0	8	0	0	23	5
741	O(C(=O)CCC(=O)CN)C	metvix	metvix	DB00992	157922	0.00099998713	0	0	0.0040000081	0	0	0								Source_bilirubin	Source_OATP1B1_DeBruyn	Source_OATP1B1_Karlgren									Source_OATP1B3_DeBruyn		21.400723	3	0	0	21	1	4	10	4	33.920254	1.6152502	0	6	0	0	11	1
742	O1C(=O)C(C)C(OC2OC(C)C(O)[C@](OC)(C2)C)C(C)C(OC2OC(CC(N(C)C)C2O)C)[C@](O)(CC(CN(C)C(C)C(O)[C@@](O)(C)C1CC)C)C	azithromycin	azithromycin	DB00207	2269	3.6900001	4	1	4.8899999	5	1	0								Source_bilirubin	Source_OATP1B1_DeBruyn	Source_OATP1B1_Karlgren									Source_OATP1B3_DeBruyn		126.7131	13	0	0	124	5	18	52	35	173.64494	1.4003625	0	38	0	0	72	2
743	Clc1ccc(cc1)CC1=NN(C2CCCN(CC2)C)C(=O)c2c1cccc2	azelastine	azelastine	DB00972	2267	2.5039999	3	1	0.012000024	0	0	0	43.445797	1	Inhibitor	unavailable				Source_bilirubin	Source_OATP1B1_DeBruyn	Source_OATP1B1_Karlgren	134.85066	0	Non-Inhibitor	unavailable					Source_OATP1B3_DeBruyn		61.005032	3	0	12	51	0	3	27	21	76.392212	1.4978864	0	22	1	0	24	3
744	OC(=O)CCCCCCCC(O)=O	azelaic acid	azelaic acid	DB00548	2266	0.0019999743	0	0	0.003000021	0	0	0	100.43971	0	Non-Inhibitor	unavailable				Source_bilirubin	Source_OATP1B1_DeBruyn	Source_OATP1B1_Karlgren	107.22255	0	Non-Inhibitor	unavailable					Source_OATP1B3_DeBruyn		29.716688	4	0	0	29	4	8	13	7	40.352123	1.3914526	0	9	0	0	16	0
745	S(c1n(cnc1[N+](=O)[O-])C)c1ncnc2nc[nH]c12	azathioprine	azathioprine	DB00993	2265	0.10199998	0	0	0.20199996	0	0	0								Source_bilirubin	Source_OATP1B1_DeBruyn	Source_OATP1B1_Karlgren									Source_OATP1B3_DeBruyn		32.711552	5	0	14	26	2	7	19	6	52.379139	2.0145822	0	9	0	0	7	7
746	OC1CC(=O)C(CCCCCCC(O)=O)C1\C=C\C(O)CCCCC	Alprostadil	prostaglandin e1	DB00770	214	0.72900003	1	0	1.24	0	0	1								Source_bilirubin	Source_OATP1B1_DeBruyn	Source_OATP1B1_Karlgren									Source_OATP1B3_DeBruyn		61.880962	5	0	0	59	4	9	25	18	76.054001	1.2890508	0	20	0	0	34	0
747	O(C(=O)C=1C(C(C(OC)=O)=C(NC=1C)C)c1cc([N+](=O)[O-])ccc1)CCN(Cc1ccccc1)C	nicardipine	nicardipine	DB00622	4473	4.0560002	4	1	4.9050002	5	1	0	56.95335	0	Non-Inhibitor	unavailable		65.099998	Inhibitor	Source_bilirubin	Source_OATP1B1_DeBruyn	Source_OATP1B1_Karlgren	67.413025	0	Non-Inhibitor	unavailable		10.1	0	Non-Inhibitor	Source_OATP1B3_DeBruyn	Source_OATP1B3_Karlgren	73.209	3	0	12	64	1	4	35	25	100.64246	1.5725384	0	26	0	0	29	3
748	O1C(CO)C(O)C(O)C(O)C1O	galactose	galactose	DB02379	206	0.003000021	0	0	0.014999986	0	0	0								Source_bilirubin	Source_OATP1B1_DeBruyn	Source_OATP1B1_Karlgren									Source_OATP1B3_DeBruyn		23.373516	6	0	0	24	5	11	12	5	36	1.5	0	6	0	0	12	0
749	Clc1cccc(Cl)c1NC=1NCCN=1	clonidine	clonidine	DB00575	2803	0.00099998713	0	0	0.003000021	0	0	0								Source_bilirubin	Source_OATP1B1_DeBruyn	Source_OATP1B1_Karlgren									Source_OATP1B3_DeBruyn		29.501137	1	0	6	23	2	3	14	10	40.228386	1.7490603	0	9	2	0	9	3
750	Fc1ccc(cc1)-c1n(CCC(O)CC(O)CC(O)=O)c(C(C)C)c(C(=O)Nc2ccccc2)c1-c1ccccc1	atorvastatin	atorvastatin	DB01076	2250	5.5879998	6	1	5.8969998	6	1	0						96	Inhibitor	Source_bilirubin	Source_OATP1B1_DeBruyn	Source_OATP1B1_Karlgren						74.400002	1	Inhibitor	Source_OATP1B3_DeBruyn	Source_OATP1B3_Karlgren	88.184753	5	0	23	76	5	10	41	32	115.24294	1.5163544	0	33	0	1	35	2
751	O(CC(O)CNC(C)C)c1ccc(cc1)CC(=O)N	atenolol	atenolol	DB00335	2249	0.10000002	0	0	0.0029999614	0	0	0						20.6	Non-Inhibitor	Source_bilirubin	Source_OATP1B1_DeBruyn	Source_OATP1B1_Karlgren						7.0999999	0	Non-Inhibitor	Source_OATP1B3_DeBruyn	Source_OATP1B3_Karlgren	43.915447	4	0	6	41	3	7	19	13	61.494282	1.4998605	0	14	0	0	22	2
752	O=C1c2c(cccc2)C(=O)C(C)=C1C\C=C(\CCCC(CCCC(CCCC(C)C)C)C)/C	vitamin k1	vitamin k1	DB01022	4812	1.479	1	0	2.016	1	0	1								Source_bilirubin	Source_OATP1B1_DeBruyn	Source_OATP1B1_Karlgren									Source_OATP1B3_DeBruyn		86.836479	2	0	6	79	0	2	33	29	88.334747	1.1181613	0	31	0	0	46	0
753	O(C(=O)C)c1ccccc1C(O)=O	aspirin	aspirin	DB00945	2244	0.0019999743	0	0	0.0019999743	0	0	0								Source_bilirubin	Source_OATP1B1_DeBruyn	Source_OATP1B1_Karlgren	96.365372	0	Non-Inhibitor	unavailable					Source_OATP1B3_DeBruyn		24.382343	3	0	6	21	2	5	13	7	31.709341	1.5099686	0	9	0	0	8	0
754	s1cccc1CCN(CCC)C1CCc2c(C1)cccc2O	Rotigotine	n-0437	DB05271	57537	1.001	1	0	0.30400002	0	0	0								Source_bilirubin	Source_OATP1B1_DeBruyn	Source_OATP1B1_Karlgren									Source_OATP1B3_DeBruyn		54.911823	2	0	11	47	1	3	22	20	64.258652	1.3672053	0	19	0	0	25	1
755	O1C(CO)C(O)C(O)C1n1c2ncnc(N)c2nc1	adenosine	adenosine	DB00640	191	0.00099998713	0	0	0.0079999566	0	0	0	180.30458	0	Non-Inhibitor	unavailable				Source_bilirubin	Source_OATP1B1_DeBruyn	Source_OATP1B1_Karlgren	96.481262	0	Non-Inhibitor	unavailable					Source_OATP1B3_DeBruyn		34.976311	7	0	9	32	4	11	19	5	59.065361	1.8457925	0	10	0	0	13	5
756	S(=O)(=O)(NC(CCCNC(N)=N)C(=O)N1CCC(CC1C(O)=O)C)c1c2NCC(Cc2ccc1)C	argatroban	argatroban	DB00278	2232	1.6480001	2	0	1.5230001	1	0	0								Source_bilirubin	Source_OATP1B1_DeBruyn	Source_OATP1B1_Karlgren									Source_OATP1B3_DeBruyn		77.994545	6	0	6	71	7	13	35	20	119.3534	1.6810338	0	23	0	0	36	6
757	O=C1NCC(N)C(=O)NC(CO)C(=O)NC(CNC(=O)CC(N)CCCN)C(=O)N\C(=C\NC(=O)N)\C(=O)NC1C1NC(=NCC1)N	capreomycin	capreomycin	DB00314	3000502	0.93700004	0	0	2.8339999	3	1	0								Source_bilirubin	Source_OATP1B1_DeBruyn	Source_OATP1B1_Karlgren									Source_OATP1B3_DeBruyn		95.154892	12	0	0	91	14	26	47	17	158.59494	1.7428017	0	25	0	0	44	14
758	S1C(Cc2ccc(OCCN(C)c3ncccc3)cc2)C(=O)NC1=O	rosiglitazone	rosiglitazone	DB00412	77999	0.0029999614	0	0	0.10499996	0	0	1						79.099998	Inhibitor	Source_bilirubin	Source_OATP1B1_DeBruyn	Source_OATP1B1_Karlgren						-32.099998	0	Non-Inhibitor	Source_OATP1B3_DeBruyn	Source_OATP1B3_Karlgren	52.955067	4	0	12	44	1	5	25	16	74.935944	1.7030896	0	18	0	0	19	3
759	S(=O)(=O)(CCc1cc2c([nH]cc2CC2N(CCC2)C)cc1)c1ccccc1	eletriptan	eletriptan	DB00216	77993	1.9170001	1	0	0.31600004	0	0	1						31.700001	Non-Inhibitor	Source_bilirubin	Source_OATP1B1_DeBruyn	Source_OATP1B1_Karlgren						2.8	0	Non-Inhibitor	Source_OATP1B3_DeBruyn	Source_OATP1B3_Karlgren	62.760616	3	0	15	53	1	4	27	22	79.260857	1.4954878	0	22	0	0	26	2
760	Clc1cc(N)cc(Cl)c1NC=1NCCN=1	apraclonidine	apraclonidine	DB00964	2216	0.003000021	0	0	0.10699999	0	0	0								Source_bilirubin	Source_OATP1B1_DeBruyn	Source_OATP1B1_Karlgren									Source_OATP1B3_DeBruyn		31.267929	1	0	6	25	3	4	15	10	44.347797	1.773912	0	9	2	0	10	4
761	Oc1c-2c(CC3N(CCc4c3c-2ccc4)C)ccc1O	apomorphine	apomorphine	DB00714	2215	0.0019999743	0	0	0.00099998713	0	0	0	72.730286	0	Non-Inhibitor	unavailable				Source_bilirubin	Source_OATP1B1_DeBruyn	Source_OATP1B1_Karlgren	82.06546	0	Non-Inhibitor	unavailable					Source_OATP1B3_DeBruyn		43.95948	3	0	12	37	2	5	20	17	51.776039	1.3993524	0	17	0	0	17	1
762	Fc1cc2c(N(C=C(C(O)=O)C2=O)C2CC2)c(OC)c1N1CC2C(NCCC2)C1	moxifloxacin	moxifloxacin	DB00218	4259	0.52399999	0	0	0.12900001	0	0	1								Source_bilirubin	Source_OATP1B1_DeBruyn	Source_OATP1B1_Karlgren									Source_OATP1B3_DeBruyn		60.02803	5	0	6	53	3	8	29	20	88.547134	1.6707006	0	21	0	1	24	3
763	O\1C2C(C/C/1=C/CCCC(O)=O)C(\C=C\C(O)CCCCC)C(O)C2	prostacyclin	prostacyclin	DB01240	159	0.013000011	0	0	0.26200002	0	0	0								Source_bilirubin	Source_OATP1B1_DeBruyn	Source_OATP1B1_Karlgren									Source_OATP1B3_DeBruyn		60.547375	5	0	0	57	4	9	25	19	74.426529	1.3057286	0	20	0	0	32	0
764	OC1CC(=O)C(C\C=C/CCCC(O)=O)C1\C=C\C(O)CCCCC	Dinoprostone	pge2	DB00917	158	0.011000037	0	0	0.16900003	0	0	0								Source_bilirubin	Source_OATP1B1_DeBruyn	Source_OATP1B1_Karlgren									Source_OATP1B3_DeBruyn		60.547375	5	0	0	57	4	9	25	18	74.426529	1.3057286	0	20	0	0	32	0
765	O1C2[C@]34C(C(N(CC3)C)Cc3c4c1c(O)cc3)C=CC2O	morphine	morphine	DB00295	4253	0.10300002	0	0	0	0	0	0								Source_bilirubin	Source_OATP1B1_DeBruyn	Source_OATP1B1_Karlgren									Source_OATP1B3_DeBruyn		46.095066	4	0	6	40	2	6	21	17	57.924744	1.4481187	0	17	0	0	19	1
766	S(Cc1[nH]cnc1C)CCN\C(=N\C)\NC#N	cimetidine	cimetidine	DB00501	2756	0.00099998713	0	0	0.0040000081	0	0	0								Source_bilirubin	Source_OATP1B1_DeBruyn	Source_OATP1B1_Karlgren									Source_OATP1B3_DeBruyn		37.768688	4	0	5	33	4	8	17	8	53.73595	1.6283622	0	10	0	0	16	6
767	O=C1NC(=NC=2NCC(N(C1=2)C=O)CNc1ccc(cc1)C(=O)NC(CCC(O)=O)C(O)=O)N	leucovorin	leucovorin	DB00650	143	0.10900003	0	0	0.055000067	0	0	0								Source_bilirubin	Source_OATP1B1_DeBruyn	Source_OATP1B1_Karlgren									Source_OATP1B3_DeBruyn		63.850239	8	0	6	57	9	17	34	13	102.69128	1.8016013	0	20	0	0	23	7
768	S(=O)(C(c1ccccc1)c1ccccc1)CC(=O)N	modafinil	modafinil	DB00745	4236	0.003000021	0	0	0.003000021	0	0	0	113.68199	0	Non-Inhibitor	unavailable				Source_bilirubin	Source_OATP1B1_DeBruyn	Source_OATP1B1_Karlgren	95.605476	0	Non-Inhibitor	unavailable					Source_OATP1B3_DeBruyn		42.005894	2	0	12	34	1	3	19	14	53.767017	1.5813829	0	15	0	0	15	1
769	n1cn(nc1)Cc1cc(cc(c1)C(C#N)(C)C)C(C#N)(C)C	anastrozole	anastrozole	DB01217	2187	0.102	0	0	0.0029999614	0	0	0								Source_bilirubin	Source_OATP1B1_DeBruyn	Source_OATP1B1_Karlgren									Source_OATP1B3_DeBruyn		48.089066	4	0	11	41	0	4	22	13	57.852501	1.4110366	0	17	0	0	19	5
770	OC(=O)CCC(=O)CN	delta-aminolevulinic acid	delta-aminolevulinic acid	DB00855	137	0.0019999743	0	0	0.0049999952	0	0	0	84.339005	0	Non-Inhibitor	unavailable				Source_bilirubin	Source_OATP1B1_DeBruyn	Source_OATP1B1_Karlgren	89.231178	0	Non-Inhibitor	unavailable					Source_OATP1B3_DeBruyn		18.307137	4	0	0	18	3	7	9	3	30.164797	1.675822	0	5	0	0	9	1
771	Clc1c2CN3CC(=O)NC3=Nc2ccc1Cl	anagrelide	anagrelide	DB00261	2182	0.00099998713	0	0	0	0	0	0								Source_bilirubin	Source_OATP1B1_DeBruyn	Source_OATP1B1_Karlgren									Source_OATP1B3_DeBruyn		30.729551	2	0	6	23	1	3	16	10	44.416271	1.9311422	0	10	2	0	7	3
772	S(=O)(=O)(Nc1cc(OC)c(Nc2c3c(nc4c2cccc4)cccc3)cc1)C	amsacrine	amsacrine	DB00276	2179	1.9680001	1	0	2.8239999	2	0	0								Source_bilirubin	Source_OATP1B1_DeBruyn	Source_OATP1B1_Karlgren									Source_OATP1B3_DeBruyn		58.235065	4	0	20	47	2	6	28	21	78.606613	1.6724811	0	21	0	0	19	3
773	Clc1ccc(cc1)C(=O)NCCc1ccc(OC(C(O)=O)(C)C)cc1	bezafibrate	bezafibrate	DB01393	39042	0.22700004	0	0	0.96200001	1	0	0	72.823662	0	Non-Inhibitor	unavailable				Source_bilirubin	Source_OATP1B1_DeBruyn	Source_OATP1B1_Karlgren	74.465508	0	Non-Inhibitor	unavailable					Source_OATP1B3_DeBruyn		53.263859	4	0	12	45	3	7	25	18	71.984207	1.599649	0	19	1	0	20	1
774	S(=O)(=O)(N(CC(C)C)CC(O)C(NC(OC1CCOC1)=O)Cc1ccccc1)c1ccc(N)cc1	amprenavir	amprenavir	DB00701	2177	4.8629999	6	1	5.2129998	6	1	0						79.300003	Inhibitor	Source_bilirubin	Source_OATP1B1_DeBruyn	Source_OATP1B1_Karlgren						16.299999	0	Non-Inhibitor	Source_OATP1B3_DeBruyn	Source_OATP1B3_Karlgren	78.349754	5	0	12	70	3	8	35	24	113.16384	1.6166263	0	25	0	0	35	3
775	IC1=CN(C2OC(CO)C(O)C2)C(=O)NC1=O	5-iodo-2-deoxyuridine	5-iodo-2-deoxyuridine	DB00249	3687	0.30000001	0	0	0.00099998713	0	0	0								Source_bilirubin	Source_OATP1B1_DeBruyn	Source_OATP1B1_Karlgren									Source_OATP1B3_DeBruyn		34.734722	5	0	0	28	3	8	17	7	54.413223	1.9433295	0	9	0	0	11	2
776	n1c2c(c3n(cnc3c1N)CC(C)C)cccc2	imiquimod	imiquimod	DB00724	57469	0.003000021	0	0	0.10300004	0	0	0								Source_bilirubin	Source_OATP1B1_DeBruyn	Source_OATP1B1_Karlgren									Source_OATP1B3_DeBruyn		39.708687	2	0	13	34	1	3	18	12	47.670769	1.4020814	0	14	0	0	16	4
777	S1C2N(C(C(O)=O)C1(C)C)C(=O)C2NC(=O)C(N)c1ccc(O)cc1	amoxicillin	amoxicillin	DB01060	2171	0.003000021	0	0	0.10900003	0	0	0	75.164658	0	Non-Inhibitor	unavailable				Source_bilirubin	Source_OATP1B1_DeBruyn	Source_OATP1B1_Karlgren	87.94455	0	Non-Inhibitor	unavailable					Source_OATP1B3_DeBruyn		51.039066	6	0	6	44	5	11	25	14	79.139839	1.7986327	0	16	0	0	19	3
778	Clc1cc2c(Oc3c(N=C2N2CCNCC2)cccc3)cc1	amoxapine	amoxapine	DB00543	2170	0.00099998713	0	0	0.0049999952	0	0	0	115.82919	0	Non-Inhibitor	unavailable				Source_bilirubin	Source_OATP1B1_DeBruyn	Source_OATP1B1_Karlgren	101.47797	0	Non-Inhibitor	unavailable					Source_OATP1B3_DeBruyn		46.870689	2	0	12	38	1	3	22	17	61.179489	1.6099865	0	17	1	0	16	3
779	P(OC1C(O)C(OC1CO)n1c2cc(C)c(cc2nc1)C)(OC(CNC(=O)CC[C@]1(/C=2/NC([C@@]3(N=C(\C(=C\4/N=C(\C=C\5/N=C(\C=2\C)C(CCC(=O)N)C/5(C)C)C(CCC(=O)N)[C@@]/4(CC(=O)N)C)\C)C(CCC(=O)N)[C@@]3(CC(=O)N)C)C)C1CC(=O)N)C)C)(O)=O	hydroxocobalamin	hydroxocobalamin	DB00200	4479097	3.8570001	4	1	5.6630001	6	1	0								Source_bilirubin	Source_OATP1B1_DeBruyn	Source_OATP1B1_Karlgren									Source_OATP1B3_DeBruyn		198.28937	18	0	9	180	12	30	90	50	293.69794	1.6316551	0	62	0	0	90	13
780	OC(=O)CCCN	Gamma(Amino)-Butyric Acid	gaba	DB02530	119	0.003000021	0	0	0.013999999	0	0	0	56.633408	0	Non-Inhibitor	unavailable				Source_bilirubin	Source_OATP1B1_DeBruyn	Source_OATP1B1_Karlgren	81.278938	0	Non-Inhibitor	unavailable					Source_OATP1B3_DeBruyn		15.745137	3	0	0	16	3	6	7	3	25.470675	1.5919172	0	4	0	0	9	1
781	Oc1c2c(C(=O)c3c(C2=O)c(NCCNCCO)ccc3NCCNCCO)c(O)cc1	mitoxantrone	mitoxantrone	DB01204	4212	0.255	0	0	0.65400004	0	0	0						27.200001	Non-Inhibitor	Source_bilirubin	Source_OATP1B1_DeBruyn	Source_OATP1B1_Karlgren						67.900002	1	Inhibitor	Source_OATP1B3_DeBruyn	Source_OATP1B3_Karlgren	66.602203	8	0	12	60	8	16	32	20	98.190224	1.6365038	0	22	0	0	28	4
782	Clc1ccccc1C(C(Cl)Cl)c1ccc(Cl)cc1	mitotane	mitotane	DB00648	4211	0.00099998713	0	0	0.102	0	0	0	107.64015	0	Non-Inhibitor	unavailable				Source_bilirubin	Source_OATP1B1_DeBruyn	Source_OATP1B1_Karlgren	98.266144	0	Non-Inhibitor	unavailable					Source_OATP1B3_DeBruyn		40.027931	0	0	12	28	0	0	18	17	40.083687	1.4315603	0	14	4	0	10	0
783	Clc1ccccc1C1C(C(OCC)=O)=C(NC(C)=C1C(OC)=O)COCCN	amlodipine	amlodipine	DB00381	2162	0.082999945	0	0	0.38499999	0	0	0	84.156677	0	Non-Inhibitor	unavailable				Source_bilirubin	Source_OATP1B1_DeBruyn	Source_OATP1B1_Karlgren	117.16666	0	Non-Inhibitor	unavailable					Source_OATP1B3_DeBruyn		60.259827	4	0	6	53	2	6	28	19	87.435181	1.6497203	0	20	1	0	25	2
784	O(OC(=O)c1ccccc1)C(=O)c1ccccc1	benzoyl peroxide	benzoyl peroxide		7187	0	0	0	0.00099998713	0	0	0								Source_bilirubin	Source_OATP1B1_DeBruyn	Source_OATP1B1_Karlgren									Source_OATP1B3_DeBruyn		34.51593	2	0	12	28	0	2	18	12	40.083687	1.4315603	0	14	0	0	10	0
785	N(CC\C=C/1\c2c(CCc3c\1cccc3)cccc2)(C)C	amitriptyline	amitriptyline	DB00321	2160	0.60100001	0	0	0.102	0	0	0						10.5	Non-Inhibitor	Source_bilirubin	Source_OATP1B1_DeBruyn	Source_OATP1B1_Karlgren						22	0	Non-Inhibitor	Source_OATP1B3_DeBruyn	Source_OATP1B3_Karlgren	51.636238	1	0	12	44	0	1	21	20	49.734505	1.1303296	0	20	0	0	23	1
786	n1c2N3C(c4c(Cc2ccc1)cccc4)CN(CC3)C	mirtazapine	mirtazapine	DB00370	4205	0.00099998713	0	0	0.003000021	0	0	0								Source_bilirubin	Source_OATP1B1_DeBruyn	Source_OATP1B1_Karlgren									Source_OATP1B3_DeBruyn		45.889069	2	0	12	39	0	2	20	16	51.178307	1.3122643	0	17	0	0	19	3
787	Ic1cc(cc(I)c1OCCN(CC)CC)C(=O)c1c2c(oc1CCCC)cccc2	amiodarone	amiodarone	DB01118	2156	2.957	3	1	3.723	4	1	0								Source_bilirubin	Source_OATP1B1_DeBruyn	Source_OATP1B1_Karlgren									Source_OATP1B3_DeBruyn		77.542999	3	0	15	60	0	3	31	24	90.680695	1.5113449	0	25	0	0	29	1
788	O=C1N(C)C(=O)N(c2nc[nH]c12)C	theophylline	theophylline	DB00277	2153	0.013000011	0	0	0.049000025	0	0	0						0.80000001	Non-Inhibitor	Source_bilirubin	Source_OATP1B1_DeBruyn	Source_OATP1B1_Karlgren						2.5	0	Non-Inhibitor	Source_OATP1B3_DeBruyn	Source_OATP1B3_Karlgren	23.658344	4	0	5	21	2	6	13	3	38.587181	1.8374848	0	7	0	0	8	4
789	OC1=C(C(=O)N)C(=O)[C@]2(O)C(CC3C(=C2O)C(=O)c2c(C3)c(N(C)C)ccc2O)C1N(C)C	minocycline	minocycline	DB01017	4200	0.24900001	0	0	0.076999962	0	0	1	100.69482	0	Non-Inhibitor	unavailable				Source_bilirubin	Source_OATP1B1_DeBruyn	Source_OATP1B1_Karlgren	96.336052	0	Non-Inhibitor	unavailable					Source_OATP1B3_DeBruyn		67.397408	8	0	6	60	7	15	33	20	97.583176	1.6263863	0	23	0	0	27	3
790	O=C1NC(C)=C(C=C1C#N)c1ccncc1	milrinone	milrinone	DB00235	4197	0.00099998713	0	0	0.00099998713	0	0	0								Source_bilirubin	Source_OATP1B1_DeBruyn	Source_OATP1B1_Karlgren									Source_OATP1B3_DeBruyn		31.223137	4	0	6	25	2	6	16	10	39.792641	1.5917057	0	12	0	0	9	3
791	O=C1CCC2=C3C(C4CC[C@@](O)(C#CC)[C@]4(CC3c3ccc(N(C)C)cc3)C)CCC2=C1	mifepristone	mifepristone	DB00834	4196	1.179	0	0	0.43300003	0	0	0						81.199997	Inhibitor	Source_bilirubin	Source_OATP1B1_DeBruyn	Source_OATP1B1_Karlgren						80.300003	1	Inhibitor	Source_OATP1B3_DeBruyn	Source_OATP1B3_Karlgren	77.081757	2	0	6	67	1	3	32	28	84.021622	1.2540541	0	29	0	0	35	1
792	O(C)c1ccc(OC)cc1C(O)CNC(=O)CN	midodrine	midodrine	DB00211	4195	0.00099998713	0	0	0.0019999743	0	0	0	101.73852	0	Non-Inhibitor	unavailable				Source_bilirubin	Source_OATP1B1_DeBruyn	Source_OATP1B1_Karlgren	88.994766	0	Non-Inhibitor	unavailable					Source_OATP1B3_DeBruyn		38.530273	5	0	6	36	3	8	18	11	58.039101	1.6121973	0	12	0	0	18	2
793	O=C1NC(=O)CCC1(CC)c1ccc(N)cc1	aminoglutethimide	aminoglutethimide	DB00357	2145	0	0	0	0.00099998713	0	0	0	52.32589	0	Non-Inhibitor	unavailable				Source_bilirubin	Source_OATP1B1_DeBruyn	Source_OATP1B1_Karlgren	77.000969	0	Non-Inhibitor	unavailable					Source_OATP1B3_DeBruyn		37.352688	2	0	6	33	2	4	17	11	50.359291	1.5260391	0	13	0	0	16	2
794	Clc1cc2c(-n3c(CN=C2c2ccccc2F)cnc3C)cc1	midazolam	midazolam	DB00683	4192	0.30099997	0	0	0.10400003	0	0	0						32.900002	Non-Inhibitor	Source_bilirubin	Source_OATP1B1_DeBruyn	Source_OATP1B1_Karlgren						6.6999998	0	Non-Inhibitor	Source_OATP1B3_DeBruyn	Source_OATP1B3_Karlgren	46.385307	2	0	17	36	0	2	23	18	58.198048	1.6166124	0	18	1	1	13	3
795	OC(=O)C(NC(=O)c1ccc(N(Cc2nc3c(nc(nc3N)N)nc2)C)cc1)CCC(O)=O	methotrexate	methotrexate	DB00563	4112	0.44400001	0	0	1.272	2	0	1						27.4	Non-Inhibitor	Source_bilirubin	Source_OATP1B1_DeBruyn	Source_OATP1B1_Karlgren						17.200001	0	Non-Inhibitor	Source_OATP1B3_DeBruyn	Source_OATP1B3_Karlgren	62.679447	9	0	16	55	7	16	33	14	97.819084	1.7785288	0	20	0	0	22	8
796	O1C(CN)C(O)C(O)C(O)C1OC1C(O)C(OC2OC(CO)C(O)C(N)C2O)C(NC(=O)C(O)CCN)CC1N	amikacin	amikacin	DB00479	2142	0.032999992	0	0	0.08099997	0	0	0	72.986649	0	Non-Inhibitor	unavailable				Source_bilirubin	Source_OATP1B1_DeBruyn	Source_OATP1B1_Karlgren	92.214951	0	Non-Inhibitor	unavailable					Source_OATP1B3_DeBruyn		83.3181	17	0	0	83	13	30	40	19	137.97603	1.6623619	0	22	0	0	43	5
797	S(P(O)(O)=O)CCNCCCN	amifostine	amifostine	DB01143	2141	0.00099998713	0	0	0.010999978	0	0	0								Source_bilirubin	Source_OATP1B1_DeBruyn	Source_OATP1B1_Karlgren									Source_OATP1B3_DeBruyn		29.937895	5	0	0	27	5	10	12	5	51.414074	1.904225	0	5	0	0	15	2
798	Ic1c(C(O)=O)c(I)c(NC(=O)C)c(I)c1NC(=O)C	iothalamate	iothalamate	DB00271	2140	3.8499999	5	1	3.47	4	1	0								Source_bilirubin	Source_OATP1B1_DeBruyn	Source_OATP1B1_Karlgren									Source_OATP1B3_DeBruyn		46.819138	4	0	6	29	4	8	20	11	59.543488	2.0532238	0	11	0	0	9	2
799	OC1(CCCCC1)C(CN(C)C)c1ccc(O)cc1	Desvenlafaxine	o-desmethylvenlafaxine	DB06700	125017	0.00099998713	0	0	0.0019999743	0	0	0								Source_bilirubin	Source_OATP1B1_DeBruyn	Source_OATP1B1_Karlgren									Source_OATP1B3_DeBruyn		47.533825	3	0	6	44	2	5	19	16	58.118587	1.320877	0	16	0	0	25	1
800	OC(CC(=O)[O-])C[N+](C)(C)C	carnitine	carnitine	DB00583	85	0.10100001	0	0	0.00099998713	0	0	0						36.599998	Non-Inhibitor	Source_bilirubin	Source_OATP1B1_DeBruyn	Source_OATP1B1_Karlgren						-9.3000002	0	Non-Inhibitor	Source_OATP1B3_DeBruyn	Source_OATP1B3_Karlgren	25.827894	1	2	0	26	1	2	11	6	39.201702	1.5077578	0	7	0	0	15	1
801	NC12CC3CC(C1)CC(C2)C3	amantadine	amantadine	DB00915	2130	0.0090000033	0	0	0.035000026	0	0	0						26.4	Non-Inhibitor	Source_bilirubin	Source_OATP1B1_DeBruyn	Source_OATP1B1_Karlgren						10	0	Non-Inhibitor	Source_OATP1B3_DeBruyn	Source_OATP1B3_Karlgren	30.03548	1	0	0	28	1	2	11	10	31.899788	1.1392782	0	10	0	0	17	1
802	O=C(C(C)(C)c1cccnc1)c1cccnc1	metyrapone	metyrapone	DB01011	4174	0.1	0	0	0.00099998713	0	0	0								Source_bilirubin	Source_OATP1B1_DeBruyn	Source_OATP1B1_Karlgren									Source_OATP1B3_DeBruyn		36.9771	3	0	12	31	0	3	17	13	44.974148	1.450779	0	14	0	0	14	2
803	OCCn1c(ncc1[N+](=O)[O-])C	metronidazole	metronidazole	DB00916	4173	0.00099998713	0	0	0.00099998713	0	0	0	102.58662	0	Non-Inhibitor	unavailable				Source_bilirubin	Source_OATP1B1_DeBruyn	Source_OATP1B1_Karlgren	98.268494	0	Non-Inhibitor	unavailable					Source_OATP1B3_DeBruyn		22.267138	2	0	5	21	1	3	12	5	38.689793	1.842371	0	6	0	0	9	3
804	O(CC(O)CNC(C)C)c1ccc(cc1)CCOC	metoprolol	metoprolol	DB00264	4171	0.10000002	0	0	0.00099998713	0	0	0	109.6417	0	Non-Inhibitor	unavailable		28.1	Non-Inhibitor	Source_bilirubin	Source_OATP1B1_DeBruyn	Source_OATP1B1_Karlgren	90.972977	0	Non-Inhibitor	unavailable		19.799999	0	Non-Inhibitor	Source_OATP1B3_DeBruyn	Source_OATP1B3_Karlgren	46.575825	4	0	6	44	2	6	19	15	60.760342	1.3809168	0	15	0	0	25	1
805	Clc1cc2NC(N(c3ccccc3C)C(=O)c2cc1S(=O)(=O)N)C	metolazone	metolazone	DB00524	4170	0.54299998	0	0	0.83700001	1	0	0	62.422897	0	Non-Inhibitor	unavailable				Source_bilirubin	Source_OATP1B1_DeBruyn	Source_OATP1B1_Karlgren	66.790764	0	Non-Inhibitor	unavailable					Source_OATP1B3_DeBruyn		49.614689	3	0	12	40	2	5	24	15	75.367348	1.8841838	0	16	1	0	16	3
806	Clc1cc(C(=O)NCCN(CC)CC)c(OC)cc1N	metoclopramide	metoclopramide	DB01233	4168	0.10099999	0	0	0.10400003	0	0	0	84.819519	0	Non-Inhibitor	unavailable				Source_bilirubin	Source_OATP1B1_DeBruyn	Source_OATP1B1_Karlgren	108.20656	0	Non-Inhibitor	unavailable					Source_OATP1B3_DeBruyn		46.393448	3	0	6	42	2	5	20	14	68.311981	1.6264757	0	14	1	0	22	3
807	N(C)C1(C2CC(CC2)C1(C)C)C	mecamylamine	mecamylamine	DB00657	4032	0.0019999743	0	0	0.00099998713	0	0	0	93.564285	0	Non-Inhibitor	unavailable				Source_bilirubin	Source_OATP1B1_DeBruyn	Source_OATP1B1_Karlgren	106.78301	0	Non-Inhibitor	unavailable					Source_OATP1B3_DeBruyn		34.462654	1	0	0	33	1	2	12	11	36.172592	1.0961392	0	11	0	0	21	1
808	Clc1cc2c(-n3c(nnc3C)CN=C2c2ccccc2)cc1	alprazolam	alprazolam	DB00404	2118	0.60100001	0	0	0.003000021	0	0	0								Source_bilirubin	Source_OATP1B1_DeBruyn	Source_OATP1B1_Karlgren									Source_OATP1B3_DeBruyn		45.168308	3	0	17	35	0	3	22	15	53.93232	1.5409235	0	17	1	0	13	4
809	OCC(NC(=O)C1C=C2C(N(C1)C)Cc1c3c2cccc3n(c1)C)CC	methysergide	methysergide	DB00247	4163	0.0040000081	0	0	0.0049999356	0	0	0								Source_bilirubin	Source_OATP1B1_DeBruyn	Source_OATP1B1_Karlgren									Source_OATP1B3_DeBruyn		59.867413	3	0	9	53	2	5	26	20	76.204269	1.4378164	0	21	0	0	27	3
810	O=C1CC[C@@]2(C3C(C4CC[C@@](O)(C)[C@]4(CC3)C)CCC2=C1)C	methyltestosterone	methyltestosterone	DB06710	4160	1.013	1	0	0.301	0	0	0								Source_bilirubin	Source_OATP1B1_DeBruyn	Source_OATP1B1_Karlgren									Source_OATP1B3_DeBruyn		56.807789	2	0	0	52	1	3	22	19	60.777584	1.1687998	0	20	0	0	30	0
811	OC1C2C(CC(C3=CC(=O)C=C[C@]23C)C)C2CC[C@](O)(C(=O)CO)[C@]2(C1)C	methylprednisolone	methylprednisolone	DB00959	4159	0.13299999	0	0	0.015999973	0	0	0	79.561607	0	Non-Inhibitor	unavailable				Source_bilirubin	Source_OATP1B1_DeBruyn	Source_OATP1B1_Karlgren	93.744972	0	Non-Inhibitor	unavailable					Source_OATP1B3_DeBruyn		62.733791	5	0	0	57	3	8	27	20	75.55088	1.325454	0	22	0	0	30	0
812	O(C(=O)C(C1NCCCC1)c1ccccc1)C	methylphenidate	methylphenidate	DB00422	4158	0.00099998713	0	0	0.0019999743	0	0	0								Source_bilirubin	Source_OATP1B1_DeBruyn	Source_OATP1B1_Karlgren									Source_OATP1B3_DeBruyn		40.013065	2	0	6	36	1	3	17	13	50.10371	1.3917696	0	14	0	0	19	1
813	OC(=O)C1CCC(CC1)CN	tranexamic acid	tranexamic acid	DB00302	5526	0.00099998713	0	0	0.003000021	0	0	0	81.789146	0	Non-Inhibitor	unavailable				Source_bilirubin	Source_OATP1B1_DeBruyn	Source_OATP1B1_Karlgren	102.31658	0	Non-Inhibitor	unavailable					Source_OATP1B3_DeBruyn		26.785894	3	0	0	26	3	6	11	7	37.608074	1.4464644	0	8	0	0	15	1
814	O1C(CO)C(O)C(O)C1n1c2nc(nc(OC)c2nc1)N	nelarabine	nelarabine	DB01280	96312	0.60099995	0	0	0.0019999743	0	0	0								Source_bilirubin	Source_OATP1B1_DeBruyn	Source_OATP1B1_Karlgren									Source_OATP1B3_DeBruyn		38.871895	7	0	9	36	4	11	21	6	66.240913	1.8400253	0	11	0	0	15	5
815	O=C1N(CCc2n(c3c(c12)cccc3)C)Cc1nc[nH]c1C	alosetron	alosetron	DB00969	2099	0.50100005	0	0	0.00099998713	0	0	0								Source_bilirubin	Source_OATP1B1_DeBruyn	Source_OATP1B1_Karlgren									Source_OATP1B3_DeBruyn		47.124275	3	0	14	40	2	5	22	15	60.331604	1.5082902	0	17	0	0	18	4
816	S(=O)(=O)(N(CC(C)C)CC(O)C(NC(OC1[C@H]2[C@@H](OC1)OCC2)=O)Cc1ccccc1)c1ccc(N)cc1	Darunavir	tmc114	DB01264	213039	5.4169998	6	1	5.8080001	6	1	1								Source_bilirubin	Source_OATP1B1_DeBruyn	Source_OATP1B1_Karlgren									Source_OATP1B3_DeBruyn		84.005341	6	0	12	75	3	9	38	25	121.62329	1.6216439	0	27	0	0	37	3
817	OCC(NC(=O)C1C=C2C(N(C1)C)Cc1c3c2cccc3[nH]c1)CC	methylergometrine	methylergometrine	DB00353	8226	0.0029999614	0	0	0.11000001	0	0	0	77.529991	0	Non-Inhibitor	unavailable				Source_bilirubin	Source_OATP1B1_DeBruyn	Source_OATP1B1_Karlgren	108.92925	0	Non-Inhibitor	unavailable					Source_OATP1B3_DeBruyn		56.773827	3	0	9	50	3	6	25	19	72.902954	1.4580591	0	20	0	0	25	3
818	O1c2cc(ccc2OC1)C1N2C(Cc3c1[nH]c1c3cccc1)C(=O)N(CC2=O)C	tadalafil	tadalafil	DB00820	110635	0.32099995	0	0	0.010999978	0	0	0								Source_bilirubin	Source_OATP1B1_DeBruyn	Source_OATP1B1_Karlgren									Source_OATP1B3_DeBruyn		57.897068	4	0	15	48	1	5	29	19	76.505196	1.5938582	0	22	0	0	19	3
819	Oc1cc(ccc1O)C[C@](N)(C(O)=O)C	methyldopa	methyldopa	DB00968	4138	0.10099999	0	0	0.0029999614	0	0	0	111.32447	0	Non-Inhibitor	unavailable				Source_bilirubin	Source_OATP1B1_DeBruyn	Source_OATP1B1_Karlgren	103.523	0	Non-Inhibitor	unavailable					Source_OATP1B3_DeBruyn		30.576309	5	0	6	28	5	10	15	9	45.280941	1.6171764	0	10	0	0	13	1
820	P(O)(O)(=O)C(P(O)(O)=O)(O)CCCN	alendronate	alendronate	DB00630	2088	0.10099999	0	0	0.42200005	0	0	0								Source_bilirubin	Source_OATP1B1_DeBruyn	Source_OATP1B1_Karlgren									Source_OATP1B3_DeBruyn		29.682308	8	0	0	27	8	16	14	4	50.624763	1.8749912	0	4	0	0	13	1
821	Oc1ccc(cc1CO)C(O)CNC(C)(C)C	salbutamol	salbutamol	DB01001	2083	0.00099998713	0	0	0.0029999614	0	0	0	95.035995	0	Non-Inhibitor	unavailable				Source_bilirubin	Source_OATP1B1_DeBruyn	Source_OATP1B1_Karlgren	85.657196	0	Non-Inhibitor	unavailable					Source_OATP1B3_DeBruyn		40.388653	4	0	6	38	4	8	17	13	54.321976	1.4295257	0	13	0	0	21	1
822	S(CCC)c1cc2nc([nH]c2cc1)NC(OC)=O	albendazole	albendazole	DB00518	2082	0.00099998713	0	0	0.0019999743	0	0	0								Source_bilirubin	Source_OATP1B1_DeBruyn	Source_OATP1B1_Karlgren									Source_OATP1B3_DeBruyn		38.925896	3	0	9	33	3	6	18	11	58.087208	1.7602185	0	12	0	0	15	3
823	S(CCC(NC(=O)C(NC(=O)CNC(=O)C(NC(=O)C(NC(=O)C(N)CC(O)=O)Cc1ccc(OS(O)(=O)=O)cc1)CCSC)Cc1c2c([nH]c1)cccc2)C(=O)NC(CC(O)=O)C(=O)NC(Cc1ccccc1)C(=O)N)C	sincalide	sincalide		32800	4.625	5	1	5.2350001	5	1	0						89.300003	Inhibitor	Source_bilirubin	Source_OATP1B1_DeBruyn	Source_OATP1B1_Karlgren						96.900002	1	Inhibitor	Source_OATP1B3_DeBruyn	Source_OATP1B3_Karlgren	160.11316	17	0	21	140	17	34	78	41	251.8445	1.7988893	0	49	0	0	62	10
824	ClCC(=O)[C@]1(O)[C@]2(CC(O)[C@@]3(F)C(C2CC1C)CCC1=CC(=O)C=C[C@@]13C)C	clobetasol	clobetasol	DB01013	32797	0.76600003	0	0	0.75299996	0	0	0								Source_bilirubin	Source_OATP1B1_DeBruyn	Source_OATP1B1_Karlgren									Source_OATP1B3_DeBruyn		63.335205	4	0	0	56	2	6	28	22	84.498444	1.5089008	0	22	1	1	28	0
825	ClC1CCC(CC1OC)\C=C(/C)\C1OC(=O)C2N(CCCC2)C(=O)C(=O)[C@@]2(OC(C(OC)CC2C)C(OC)CC(C\C(=C\C(CC)C(=O)CC(O)C1C)\C)C)O	pimecrolimus	pimecrolimus	DB00337	6447131	5.8979998	6	1	5.9990001	6	1	0								Source_bilirubin	Source_OATP1B1_DeBruyn	Source_OATP1B1_Karlgren									Source_OATP1B3_DeBruyn		133.12392	10	0	0	124	2	12	56	39	176.98973	1.4273366	0	43	1	0	68	1
826	Clc1cc2NC(N(S(=O)(=O)c2cc1S(=O)(=O)N)C)CCl	methyclothiazide	methyclothiazide	DB00232	4121	0.41999996	0	0	0.11800003	0	0	0								Source_bilirubin	Source_OATP1B1_DeBruyn	Source_OATP1B1_Karlgren									Source_OATP1B3_DeBruyn		39.842724	4	0	6	31	2	6	20	10	70.242126	2.2658751	0	9	2	0	11	3
827	P(O)(O)(=O)C1OC1C	fosfomycin	fosfomycin	DB00828	3417	0.00099998713	0	0	0.0019999743	0	0	0								Source_bilirubin	Source_OATP1B1_DeBruyn	Source_OATP1B1_Karlgren									Source_OATP1B3_DeBruyn		16.785551	4	0	0	15	3	7	8	3	26.196987	1.7464658	0	3	0	0	7	0
828	FC1C(O)C(O)C(OC1O)CO	2-Fluoro-2-Deoxy-Beta-D-Galactopyranose	mbf	DB02228	315411	0.30300003	0	0	0.0079999566	0	0	0								Source_bilirubin	Source_OATP1B1_DeBruyn	Source_OATP1B1_Karlgren									Source_OATP1B3_DeBruyn		22.461723	5	0	0	23	4	9	12	6	38.868763	1.6899462	0	6	0	1	11	0
829	O1c2c(C=CC1=O)cc1c(occ1)c2OC	8-methoxypsoralen	8-methoxypsoralen	DB00553	4114	0.00099998713	0	0	0.0019999743	0	0	0						38.099998	Non-Inhibitor	Source_bilirubin	Source_OATP1B1_DeBruyn	Source_OATP1B1_Karlgren						8.8999996	0	Non-Inhibitor	Source_OATP1B3_DeBruyn	Source_OATP1B3_Karlgren	29.662344	2	0	9	24	0	2	16	9	35.01955	1.4591479	0	12	0	0	8	0
830	O=C1CCC2C3C(C4CC[C@@](O)(C#C)[C@]4(CC3=C)CC)CCC2=C1	implanon	implanon	DB00294	40976	1.002	0	0	0.0019999743	0	0	0								Source_bilirubin	Source_OATP1B1_DeBruyn	Source_OATP1B1_Karlgren									Source_OATP1B3_DeBruyn		58.994205	2	0	0	52	1	3	24	21	61.709431	1.1867199	0	22	0	0	28	0
831	ClC=1CCC2N(C(=O)C2NC(=O)C(N)c2ccccc2)C=1C(O)=O	Loracarbef	lcbf	DB00447	3956	0.00099998713	0	0	0.0039999485	0	0	0								Source_bilirubin	Source_OATP1B1_DeBruyn	Source_OATP1B1_Karlgren									Source_OATP1B3_DeBruyn		47.516689	5	0	6	40	4	9	24	14	72.122238	1.8030559	0	16	1	0	16	3
832	O(CC(O)COC(=O)N)c1ccccc1OC	methocarbamol	methocarbamol	DB00423	4107	0.00099998713	0	0	0.00099998713	0	0	0	101.15471	0	Non-Inhibitor	unavailable				Source_bilirubin	Source_OATP1B1_DeBruyn	Source_OATP1B1_Karlgren	104.65642	0	Non-Inhibitor	unavailable					Source_OATP1B3_DeBruyn		34.471893	4	0	6	32	2	6	17	10	51.733253	1.6166642	0	11	0	0	15	1
833	Clc1nc(C(=O)\N=C(\N)/N)c(nc1N)N	amiloride	amiloride	DB00594	16231	0.10199998	0	0	0.23500007	0	0	0								Source_bilirubin	Source_OATP1B1_DeBruyn	Source_OATP1B1_Karlgren									Source_OATP1B3_DeBruyn		26.576344	4	0	6	23	4	8	15	2	44.880665	1.9513333	0	6	1	0	8	7
834	N12CN3CN(C1)CN(C2)C3	methenamine	methenamine	DB00703	4101	0.20700008	0	0	0.024999976	0	0	0	93.328415	0	Non-Inhibitor	unavailable				Source_bilirubin	Source_OATP1B1_DeBruyn	Source_OATP1B1_Karlgren	72.893692	0	Non-Inhibitor	unavailable					Source_OATP1B3_DeBruyn		22.961515	4	0	0	22	0	4	10	0	31.578171	1.4353714	0	6	0	0	12	4
835	S1\C(=N/C(=O)C)\N(N=C1S(=O)(=O)N)C	methazolamide	methazolamide	DB00703	4100	0.00099998713	0	0	0.10100001	0	0	0								Source_bilirubin	Source_OATP1B1_DeBruyn	Source_OATP1B1_Karlgren									Source_OATP1B3_DeBruyn		26.740343	5	0	0	22	1	6	14	3	47.74297	2.1701348	0	5	0	0	8	4
[truncated: 75 more columns]
